# Supplementary material for: A defined community of core gut microbiota members promotes cognitive performance in honey bees
Source: Proc Natl Acad Sci U S A. 2026 May 20;123(21):e2608600123. doi: 10.1073/pnas.2608600123 (PMC13214017; doi:10.1073/pnas.2608600123)
Supplement: Supplementary file 2 — Dataset S01 (XLSX) [file pnas.2608600123.sd01.xlsx]

## Sheet: Sheet1
Metabolite	Condition	n	Log_FC	p	p.adj	p.signif	Log10_p	Abundance	siglabel
1-(3-Methylbutyl)-2,3,4,6-tetramethylbenzene	DeltaBi	14	0.019083	0.468228	0.72	ns	0.142668	NS
1-(3-Methylbutyl)-2,3,4,6-tetramethylbenzene	DeltaBo	12	-0.236226	0.51785	0.75	ns	0.124939	NS
1-(3-Methylbutyl)-2,3,4,6-tetramethylbenzene	DeltaLa	10	-0.198403	0.341071	0.64	ns	0.19382	NS
1-(3-Methylbutyl)-2,3,4,6-tetramethylbenzene	DeltaGi	12	-0.0337598	0.694619	0.86	ns	0.0655015	NS
1-(3-Methylbutyl)-2,3,4,6-tetramethylbenzene	DeltaSn	14	-0.367473	0.17564	0.5	ns	0.30103	NS
1-(3-Methylbutyl)-2,3,4,6-tetramethylbenzene	MD	12	-0.43216	0.180287	0.5	ns	0.30103	NS
1-Deoxypentitol_2	DeltaBi	14	-0.124832	0.387421	0.68	ns	0.167491	NS
1-Deoxypentitol_2	DeltaBo	12	-0.586651	0.0249777	0.18	*	0.744727	NS
1-Deoxypentitol_2	DeltaLa	10	-0.78422	0.125412	0.44	ns	0.356547	NS
1-Deoxypentitol_2	DeltaGi	12	-0.52206	0.236183	0.56	ns	0.251812	NS
1-Deoxypentitol_2	DeltaSn	14	-0.471954	0.134738	0.45	ns	0.346787	NS
1-Deoxypentitol_2	MD	12	-0.83205	0.206907	0.53	ns	0.275724	NS
1-Naphthalenecarbodithioic acid, butyl ester	DeltaBi	14	-0.293657	0.604753	0.8	ns	0.09691	NS
1-Naphthalenecarbodithioic acid, butyl ester	DeltaBo	12	-0.0238161	0.694619	0.86	ns	0.0655015	NS
1-Naphthalenecarbodithioic acid, butyl ester	DeltaLa	10	-0.144811	0.943632	0.99	ns	0.00436481	NS
1-Naphthalenecarbodithioic acid, butyl ester	DeltaGi	12	-0.476229	0.469625	0.72	ns	0.142668	NS
1-Naphthalenecarbodithioic acid, butyl ester	DeltaSn	14	-0.307996	0.541962	0.77	ns	0.113509	NS
1-Naphthalenecarbodithioic acid, butyl ester	MD	12	0.343607	0.315175	0.62	ns	0.207608	NS
1-Propanol	DeltaBi	14	0.19863	0.670534	0.84	ns	0.0757207	NS
1-Propanol	DeltaBo	12	-0.539155	0.0351902	0.23	*	0.638272	NS
1-Propanol	DeltaLa	10	-0.347205	0.0549831	0.29	ns	0.537602	NS
1-Propanol	DeltaGi	12	-0.414134	0.246545	0.57	ns	0.244125	NS
1-Propanol	DeltaSn	14	-0.167183	0.526776	0.76	ns	0.119186	NS
1-Propanol	MD	12	-0.407709	0.0879939	0.36	ns	0.443697	NS
1,3-Diallyl(tetramethyl)	DeltaBi	14	-0.0176366	0.917639	0.97	ns	0.0132283	NS
1,3-Diallyl(tetramethyl)	DeltaBo	12	0.512813	0.53446	0.76	ns	0.119186	NS
1,3-Diallyl(tetramethyl)	DeltaLa	10	0.975144	0.523657	0.76	ns	0.119186	NS
1,3-Diallyl(tetramethyl)	DeltaGi	12	1.36029	0.0428276	0.25	*	0.60206	NS
1,3-Diallyl(tetramethyl)	DeltaSn	14	0.423087	0.426737	0.7	ns	0.154902	NS
1,3-Diallyl(tetramethyl)	MD	12	2.58244	0.000880367	0.013	***	1.88606	UP	1,3-Diallyl(tetramethyl)
1H-Imidazole-2-thiol, 1-(2-phenylethyl)-	DeltaBi	14	-1.10754	0.0250644	0.18	*	0.744727	NS
1H-Imidazole-2-thiol, 1-(2-phenylethyl)-	DeltaBo	12	-0.264188	0.501503	0.75	ns	0.124939	NS
1H-Imidazole-2-thiol, 1-(2-phenylethyl)-	DeltaLa	10	0.0988952	0.640365	0.82	ns	0.0861861	NS
1H-Imidazole-2-thiol, 1-(2-phenylethyl)-	DeltaGi	12	-1.56261	0.00469719	0.052	**	1.284	NS
1H-Imidazole-2-thiol, 1-(2-phenylethyl)-	DeltaSn	14	-0.203669	0.541962	0.77	ns	0.113509	NS
1H-Imidazole-2-thiol, 1-(2-phenylethyl)-	MD	12	0.331704	0.790355	0.91	ns	0.0409586	NS
2-(1-Pentamethylphenyl)ethyl-3,3-diphenyloxaziridine	DeltaBi	14	-0.57242	0.141004	0.46	ns	0.337242	NS
2-(1-Pentamethylphenyl)ethyl-3,3-diphenyloxaziridine	DeltaBo	12	-0.450034	0.257213	0.58	ns	0.236572	NS
2-(1-Pentamethylphenyl)ethyl-3,3-diphenyloxaziridine	DeltaLa	10	-0.219471	0.111531	0.41	ns	0.387216	NS
2-(1-Pentamethylphenyl)ethyl-3,3-diphenyloxaziridine	DeltaGi	12	-0.458759	0.0700037	0.32	ns	0.49485	NS
2-(1-Pentamethylphenyl)ethyl-3,3-diphenyloxaziridine	DeltaSn	14	-0.221292	0.224899	0.55	ns	0.259637	NS
2-(1-Pentamethylphenyl)ethyl-3,3-diphenyloxaziridine	MD	12	0.195586	0.969714	0.99	ns	0.00436481	NS
2-Decendioic acid	DeltaBi	14	-0.0673176	0.687398	0.85	ns	0.0705811	NS
2-Decendioic acid	DeltaBo	12	0.192851	0.394918	0.68	ns	0.167491	NS
2-Decendioic acid	DeltaLa	10	0.849391	0.0261876	0.19	*	0.721246	NS
2-Decendioic acid	DeltaGi	12	-0.222726	0.675974	0.84	ns	0.0757207	NS
2-Decendioic acid	DeltaSn	14	-0.629491	0.147485	0.47	ns	0.327902	NS
2-Decendioic acid	MD	12	1.2703	0.000632236	0.01	***	2	UP	2-Decendioic acid
2-Deoxy-arabino-hexonic acid, 1,4-lactone	DeltaBi	14	0.569061	0.84512	0.94	ns	0.0268721	NS
2-Deoxy-arabino-hexonic acid, 1,4-lactone	DeltaBo	12	1.28517	0.0741999	0.33	ns	0.481486	NS
2-Deoxy-arabino-hexonic acid, 1,4-lactone	DeltaLa	10	-2.06661	0.0042599	0.049	**	1.3098	DOWN	2-Deoxy-arabino-hexonic acid, 1,4-lactone
2-Deoxy-arabino-hexonic acid, 1,4-lactone	DeltaGi	12	-0.904771	0.438869	0.71	ns	0.148742	NS
2-Deoxy-arabino-hexonic acid, 1,4-lactone	DeltaSn	14	0.639905	0.863154	0.95	ns	0.0222764	NS
2-Deoxy-arabino-hexonic acid, 1,4-lactone	MD	12	1.00692	0.0879939	0.36	ns	0.443697	NS
2-Deoxyinosine	DeltaBi	14	0.0249085	0.935897	0.98	ns	0.00877392	NS
2-Deoxyinosine	DeltaBo	12	1.64176	6.21557e-06	0.00021	****	3.67778	UP	2-Deoxyinosine
2-Deoxyinosine	DeltaLa	10	-0.14781	0.523657	0.76	ns	0.119186	NS
2-Deoxyinosine	DeltaGi	12	-0.0261926	0.849417	0.94	ns	0.0268721	NS
2-Deoxyinosine	DeltaSn	14	-0.167274	0.440329	0.71	ns	0.148742	NS
2-Deoxyinosine	MD	12	3.80285	3.12934e-09	4e-07	****	6.39794	UP	2-Deoxyinosine
2-Hydroxyglutaric acid	DeltaBi	14	0.011622	0.756308	0.89	ns	0.05061	NS
2-Hydroxyglutaric acid	DeltaBo	12	-0.35456	0.394918	0.68	ns	0.167491	NS
2-Hydroxyglutaric acid	DeltaLa	10	-1.4494	0.000511931	0.0086	***	2.0655	DOWN	2-Hydroxyglutaric acid
2-Hydroxyglutaric acid	DeltaGi	12	-0.538689	0.127951	0.44	ns	0.356547	NS
2-Hydroxyglutaric acid	DeltaSn	14	-0.69447	0.106512	0.41	ns	0.387216	NS
2-Hydroxyglutaric acid	MD	12	-4.69523	6.9541e-11	2.1e-08	****	7.67778	DOWN	2-Hydroxyglutaric acid
2-Hydroxyisocaproic acid	DeltaBi	14	-0.583175	0.863154	0.95	ns	0.0222764	NS
2-Hydroxyisocaproic acid	DeltaBo	12	-1.29905	0.27947	0.6	ns	0.221849	NS
2-Hydroxyisocaproic acid	DeltaLa	10	-5.51031	0.000447363	0.0077	***	2.11351	DOWN	2-Hydroxyisocaproic acid
2-Hydroxyisocaproic acid	DeltaGi	12	-0.340174	0.469625	0.72	ns	0.142668	NS
2-Hydroxyisocaproic acid	DeltaSn	14	-0.357905	0.827165	0.93	ns	0.0315171	NS
2-Hydroxyisocaproic acid	MD	12	-1.29751	0.163972	0.49	ns	0.309804	NS
2-Ketobutyric acid	DeltaBi	14	-0.120163	0.40028	0.69	ns	0.161151	NS
2-Ketobutyric acid	DeltaBo	12	-0.385676	0.246545	0.57	ns	0.244125	NS
2-Ketobutyric acid	DeltaLa	10	-0.202775	0.542352	0.77	ns	0.113509	NS
2-Ketobutyric acid	DeltaGi	12	-0.266112	0.51785	0.75	ns	0.124939	NS
2-Ketobutyric acid	DeltaSn	14	-0.247502	0.16111	0.49	ns	0.309804	NS
2-Ketobutyric acid	MD	12	-0.488649	0.180287	0.5	ns	0.30103	NS
2-Ketogluconic acid	DeltaBi	14	0.482159	0.207514	0.53	ns	0.275724	NS
2-Ketogluconic acid	DeltaBo	12	-0.462497	0.53446	0.76	ns	0.119186	NS
2-Ketogluconic acid	DeltaLa	10	1.62289	0.0413568	0.25	*	0.60206	NS
2-Ketogluconic acid	DeltaGi	12	0.14494	0.568445	0.79	ns	0.102373	NS
2-Ketogluconic acid	DeltaSn	14	0.303353	0.262654	0.59	ns	0.229148	NS
2-Ketogluconic acid	MD	12	1.01296	0.00930313	0.092	**	1.03621	NS
2-Ketoisocaproic acid	DeltaBi	14	0.558914	0.207514	0.53	ns	0.275724	NS
2-Ketoisocaproic acid	DeltaBo	12	-0.439166	0.423924	0.7	ns	0.154902	NS
2-Ketoisocaproic acid	DeltaLa	10	0.172487	0.4186	0.7	ns	0.154902	NS
2-Ketoisocaproic acid	DeltaGi	12	0.472526	0.226124	0.55	ns	0.259637	NS
2-Ketoisocaproic acid	DeltaSn	14	0.193952	0.526776	0.76	ns	0.119186	NS
2-Ketoisocaproic acid	MD	12	6.60561	4.67315e-07	2.8e-05	****	4.55284	UP	2-Ketoisocaproic acid
2-Oxoglutaric acid	DeltaBi	14	-0.219472	0.362452	0.67	ns	0.173925	NS
2-Oxoglutaric acid	DeltaBo	12	0.08154	0.585806	0.8	ns	0.09691	NS
2-Oxoglutaric acid	DeltaLa	10	0.16934	0.943632	0.99	ns	0.00436481	NS
2-Oxoglutaric acid	DeltaGi	12	-0.035185	0.7516	0.89	ns	0.05061	NS
2-Oxoglutaric acid	DeltaSn	14	0.096956	0.511805	0.75	ns	0.124939	NS
2-Oxoglutaric acid	MD	12	1.37147	0.000314344	0.0057	***	2.24413	UP	2-Oxoglutaric acid
2-Thiazolamine, 5-nitro-	DeltaBi	14	0.168818	0.721577	0.87	ns	0.0604807	NS
2-Thiazolamine, 5-nitro-	DeltaBo	12	-1.45967	0.246545	0.57	ns	0.244125	NS
2-Thiazolamine, 5-nitro-	DeltaLa	10	-4.29769	0.000860505	0.013	***	1.88606	DOWN	2-Thiazolamine, 5-nitro-
2-Thiazolamine, 5-nitro-	DeltaGi	12	0.0693921	0.694619	0.86	ns	0.0655015	NS
2-Thiazolamine, 5-nitro-	DeltaSn	14	-0.637489	0.84512	0.94	ns	0.0268721	NS
2-Thiazolamine, 5-nitro-	MD	12	-2.50514	0.0161203	0.13	*	0.886057	NS
2,3-Dihydroxy-2-methylpropanoic acid	DeltaBi	14	-3.65266	2.19069e-05	0.00057	****	3.24413	DOWN	2,3-Dihydroxy-2-methylpropanoic acid
2,3-Dihydroxy-2-methylpropanoic acid	DeltaBo	12	-0.724797	0.0401438	0.25	*	0.60206	NS
2,3-Dihydroxy-2-methylpropanoic acid	DeltaLa	10	-0.841798	0.184289	0.51	ns	0.29243	NS
2,3-Dihydroxy-2-methylpropanoic acid	DeltaGi	12	-0.54486	0.163972	0.49	ns	0.309804	NS
2,3-Dihydroxy-2-methylpropanoic acid	DeltaSn	14	-0.672794	0.10146	0.39	ns	0.408935	NS
2,3-Dihydroxy-2-methylpropanoic acid	MD	12	-5.49433	6.74547e-09	7.4e-07	****	6.13077	DOWN	2,3-Dihydroxy-2-methylpropanoic acid
2,3,4-Trihydroxybutyric acid	DeltaBi	14	0.0752388	0.954189	0.99	ns	0.00436481	NS
2,3,4-Trihydroxybutyric acid	DeltaBo	12	-0.174403	0.109415	0.41	ns	0.387216	NS
2,3,4-Trihydroxybutyric acid	DeltaLa	10	-0.115375	0.273125	0.59	ns	0.229148	NS
2,3,4-Trihydroxybutyric acid	DeltaGi	12	-0.211092	0.394918	0.68	ns	0.167491	NS
2,3,4-Trihydroxybutyric acid	DeltaSn	14	-0.170288	0.216084	0.54	ns	0.267606	NS
2,3,4-Trihydroxybutyric acid	MD	12	-0.0928143	0.469625	0.72	ns	0.142668	NS
2,4,7-Trihydroxypteridine_1	DeltaBi	14	-0.538596	0.199187	0.53	ns	0.275724	NS
2,4,7-Trihydroxypteridine_1	DeltaBo	12	-0.412505	0.315175	0.62	ns	0.207608	NS
2,4,7-Trihydroxypteridine_1	DeltaLa	10	-0.892018	0.157016	0.48	ns	0.318759	NS
2,4,7-Trihydroxypteridine_1	DeltaGi	12	-0.367616	0.732442	0.88	ns	0.0555173	NS
2,4,7-Trihydroxypteridine_1	DeltaSn	14	-0.381029	0.33849	0.64	ns	0.19382	NS
2,4,7-Trihydroxypteridine_1	MD	12	0.00792672	0.657521	0.83	ns	0.0809219	NS
2,4,7-Trihydroxypteridine_2	DeltaBi	14	0.133403	0.704415	0.86	ns	0.0655015	NS
2,4,7-Trihydroxypteridine_2	DeltaBo	12	-0.580782	0.0700037	0.32	ns	0.49485	NS
2,4,7-Trihydroxypteridine_2	DeltaLa	10	0.256967	0.561364	0.78	ns	0.107905	NS
2,4,7-Trihydroxypteridine_2	DeltaGi	12	0.263913	0.469625	0.72	ns	0.142668	NS
2,4,7-Trihydroxypteridine_2	DeltaSn	14	-0.405115	0.191101	0.52	ns	0.283997	NS
2,4,7-Trihydroxypteridine_2	MD	12	0.143705	0.770908	0.9	ns	0.0457575	NS
2,6-Diisopropylphenyl isothiocyanate	DeltaBi	14	-0.658124	0.00450411	0.051	**	1.29243	NS
2,6-Diisopropylphenyl isothiocyanate	DeltaBo	12	-0.0084381	0.327697	0.64	ns	0.19382	NS
2,6-Diisopropylphenyl isothiocyanate	DeltaLa	10	0.320905	0.788101	0.91	ns	0.0409586	NS
2,6-Diisopropylphenyl isothiocyanate	DeltaGi	12	-0.878612	0.0267924	0.19	*	0.721246	NS
2,6-Diisopropylphenyl isothiocyanate	DeltaSn	14	-0.468907	0.134738	0.45	ns	0.346787	NS
2,6-Diisopropylphenyl isothiocyanate	MD	12	-0.292271	0.134629	0.45	ns	0.346787	NS
3-(4-Hydroxyphenyl)-1-propanol	DeltaBi	14	0.940939	0.304458	0.62	ns	0.207608	NS
3-(4-Hydroxyphenyl)-1-propanol	DeltaBo	12	-1.04635	0.180287	0.5	ns	0.30103	NS
3-(4-Hydroxyphenyl)-1-propanol	DeltaLa	10	-5.9768	3.8178e-07	2.5e-05	****	4.60206	DOWN	3-(4-Hydroxyphenyl)-1-propanol
3-(4-Hydroxyphenyl)-1-propanol	DeltaGi	12	-0.123148	0.829621	0.93	ns	0.0315171	NS
3-(4-Hydroxyphenyl)-1-propanol	DeltaSn	14	-0.0256996	0.454161	0.72	ns	0.142668	NS
3-(4-Hydroxyphenyl)-1-propanol	MD	12	-2.80848	0.00182498	0.024	**	1.61979	DOWN	3-(4-Hydroxyphenyl)-1-propanol
3-a-Mannobiose	DeltaBi	14	-0.719042	0.00383067	0.045	**	1.34679	DOWN	3-a-Mannobiose
3-a-Mannobiose	DeltaBo	12	-0.313062	0.109415	0.41	ns	0.387216	NS
3-a-Mannobiose	DeltaLa	10	0.54935	0.236985	0.56	ns	0.251812	NS
3-a-Mannobiose	DeltaGi	12	-0.192314	0.423924	0.7	ns	0.154902	NS
3-a-Mannobiose	DeltaSn	14	-0.0535399	0.773861	0.9	ns	0.0457575	NS
3-a-Mannobiose	MD	12	0.946926	0.0585387	0.3	ns	0.522879	NS
3-Amino-2-piperidone	DeltaBi	14	0.556457	0.117198	0.43	ns	0.366532	NS
3-Amino-2-piperidone	DeltaBo	12	-0.629224	0.0585387	0.3	ns	0.522879	NS
3-Amino-2-piperidone	DeltaLa	10	0.125828	0.640365	0.82	ns	0.0861861	NS
3-Amino-2-piperidone	DeltaGi	12	-0.0138896	0.909313	0.97	ns	0.0132283	NS
3-Amino-2-piperidone	DeltaSn	14	-0.263787	0.293624	0.61	ns	0.21467	NS
3-Amino-2-piperidone	MD	12	-0.175356	0.849417	0.94	ns	0.0268721	NS
3-Aminoisobutyric acid	DeltaBi	14	-0.265349	0.283046	0.6	ns	0.221849	NS
3-Aminoisobutyric acid	DeltaBo	12	-0.337959	0.268187	0.59	ns	0.229148	NS
3-Aminoisobutyric acid	DeltaLa	10	-0.940006	0.111531	0.41	ns	0.387216	NS
3-Aminoisobutyric acid	DeltaGi	12	-0.150281	0.585806	0.8	ns	0.09691	NS
3-Aminoisobutyric acid	DeltaSn	14	-0.662016	0.0458127	0.26	*	0.585027	NS
3-Aminoisobutyric acid	MD	12	-0.699113	0.0486368	0.27	*	0.568636	NS
3-Deoxyhexonic acid	DeltaBi	14	-0.544572	0.604753	0.8	ns	0.09691	NS
3-Deoxyhexonic acid	DeltaBo	12	-0.961824	0.156232	0.48	ns	0.318759	NS
3-Deoxyhexonic acid	DeltaLa	10	0.179891	0.831981	0.93	ns	0.0315171	NS
3-Deoxyhexonic acid	DeltaGi	12	0.0885528	0.989903	1	ns	0	NS
3-Deoxyhexonic acid	DeltaSn	14	0.201233	0.827165	0.93	ns	0.0315171	NS
3-Deoxyhexonic acid	MD	12	-0.0182056	0.929407	0.98	ns	0.00877392	NS
3-Hydroxy-3-methylglutaric acid	DeltaBi	14	0.262973	0.899423	0.96	ns	0.0177288	NS
3-Hydroxy-3-methylglutaric acid	DeltaBo	12	-0.26012	0.226124	0.55	ns	0.259637	NS
3-Hydroxy-3-methylglutaric acid	DeltaLa	10	-0.382009	0.214793	0.54	ns	0.267606	NS
3-Hydroxy-3-methylglutaric acid	DeltaGi	12	-0.524523	0.291062	0.61	ns	0.21467	NS
3-Hydroxy-3-methylglutaric acid	DeltaSn	14	1.2161	0.0017757	0.024	**	1.61979	UP	3-Hydroxy-3-methylglutaric acid
3-Hydroxy-3-methylglutaric acid	MD	12	1.07342	0.012804	0.11	*	0.958607	NS
3-Hydroxyanthranilate_3_targ	DeltaBi	14	-0.243655	0.511805	0.75	ns	0.124939	NS
3-Hydroxyanthranilate_3_targ	DeltaBo	12	-0.594046	0.171989	0.5	ns	0.30103	NS
3-Hydroxyanthranilate_3_targ	DeltaLa	10	0.270484	0.174845	0.5	ns	0.30103	NS
3-Hydroxyanthranilate_3_targ	DeltaGi	12	-0.50678	0.0267924	0.19	*	0.721246	NS
3-Hydroxyanthranilate_3_targ	DeltaSn	14	-2.47372	4.10995e-07	2.7e-05	****	4.56864	DOWN	3-Hydroxyanthranilate_3_targ
3-Hydroxyanthranilate_3_targ	MD	12	-2.71738	3.51182e-08	2.9e-06	****	5.5376	DOWN	3-Hydroxyanthranilate_3_targ
3-Hydroxybutyrate_targ	DeltaBi	14	-0.60767	0.207514	0.53	ns	0.275724	NS
3-Hydroxybutyrate_targ	DeltaBo	12	-0.21833	1	1	ns	0	NS
3-Hydroxybutyrate_targ	DeltaLa	10	0.420122	0.184289	0.51	ns	0.29243	NS
3-Hydroxybutyrate_targ	DeltaGi	12	-0.00213489	0.603403	0.8	ns	0.09691	NS
3-Hydroxybutyrate_targ	DeltaSn	14	-0.766385	0.541962	0.77	ns	0.113509	NS
3-Hydroxybutyrate_targ	MD	12	0.59084	0.0428276	0.25	*	0.60206	NS
3-Hydroxyisobutyric acid	DeltaBi	14	-0.0728751	0.917639	0.97	ns	0.0132283	NS
3-Hydroxyisobutyric acid	DeltaBo	12	-1.01262	0.156232	0.48	ns	0.318759	NS
3-Hydroxyisobutyric acid	DeltaLa	10	-0.259076	0.620194	0.81	ns	0.091515	NS
3-Hydroxyisobutyric acid	DeltaGi	12	-0.541895	0.585806	0.8	ns	0.09691	NS
3-Hydroxyisobutyric acid	DeltaSn	14	-0.866507	0.252838	0.58	ns	0.236572	NS
3-Hydroxyisobutyric acid	MD	12	-0.457792	0.929407	0.98	ns	0.00877392	NS
3-Hydroxyisovaleric acid	DeltaBi	14	0.330142	1	1	ns	0	NS
3-Hydroxyisovaleric acid	DeltaBo	12	0.514844	1	1	ns	0	NS
3-Hydroxyisovaleric acid	DeltaLa	10	-1.59484	0.0356582	0.23	*	0.638272	NS
3-Hydroxyisovaleric acid	DeltaGi	12	-0.482944	0.315175	0.62	ns	0.207608	NS
3-Hydroxyisovaleric acid	DeltaSn	14	-0.477481	0.117198	0.43	ns	0.366532	NS
3-Hydroxyisovaleric acid	MD	12	-1.19886	0.00930313	0.092	**	1.03621	NS
3-Indoleacetic acid_targ	DeltaBi	14	-0.0714302	0.972504	0.99	ns	0.00436481	NS
3-Indoleacetic acid_targ	DeltaBo	12	-0.374546	0.257213	0.58	ns	0.236572	NS
3-Indoleacetic acid_targ	DeltaLa	10	-0.69648	0.105045	0.4	ns	0.39794	NS
3-Indoleacetic acid_targ	DeltaGi	12	-0.265542	0.302964	0.62	ns	0.207608	NS
3-Indoleacetic acid_targ	DeltaSn	14	-0.553854	0.0573423	0.3	ns	0.522879	NS
3-Indoleacetic acid_targ	MD	12	-0.812829	0.00245102	0.031	**	1.50864	DOWN	3-Indoleacetic acid_targ
3-Phenyllactic acid	DeltaBi	14	-0.0928127	0.557359	0.78	ns	0.107905	NS
3-Phenyllactic acid	DeltaBo	12	-0.365606	0.197742	0.53	ns	0.275724	NS
3-Phenyllactic acid	DeltaLa	10	-1.66016	8.72962e-05	0.0018	****	2.74473	DOWN	3-Phenyllactic acid
3-Phenyllactic acid	DeltaGi	12	-0.439498	0.409272	0.69	ns	0.161151	NS
3-Phenyllactic acid	DeltaSn	14	-0.399381	0.440329	0.71	ns	0.148742	NS
3-Phenyllactic acid	MD	12	-1.14982	0.000880367	0.013	***	1.88606	DOWN	3-Phenyllactic acid
3,4-Dihydroxyhydrocinnamic acid	DeltaBi	14	-0.476636	0.207514	0.53	ns	0.275724	NS
3,4-Dihydroxyhydrocinnamic acid	DeltaBo	12	-1.48798	0.0831892	0.35	ns	0.455932	NS
3,4-Dihydroxyhydrocinnamic acid	DeltaLa	10	-4.33259	2.58557e-05	0.00066	****	3.18046	DOWN	3,4-Dihydroxyhydrocinnamic acid
3,4-Dihydroxyhydrocinnamic acid	DeltaGi	12	-0.59913	0.340528	0.64	ns	0.19382	NS
3,4-Dihydroxyhydrocinnamic acid	DeltaSn	14	-1.07078	0.0341461	0.23	*	0.638272	NS
3,4-Dihydroxyhydrocinnamic acid	MD	12	-3.60919	1.99585e-05	0.00053	****	3.27572	DOWN	3,4-Dihydroxyhydrocinnamic acid
3,4-Dihydroxyphenylacetic acid	DeltaBi	14	-0.255729	0.33849	0.64	ns	0.19382	NS
3,4-Dihydroxyphenylacetic acid	DeltaBo	12	-0.448429	0.423924	0.7	ns	0.154902	NS
3,4-Dihydroxyphenylacetic acid	DeltaLa	10	-0.474718	0.236985	0.56	ns	0.251812	NS
3,4-Dihydroxyphenylacetic acid	DeltaGi	12	-0.230853	0.438869	0.71	ns	0.148742	NS
3,4-Dihydroxyphenylacetic acid	DeltaSn	14	-0.321911	0.122839	0.43	ns	0.366532	NS
3,4-Dihydroxyphenylacetic acid	MD	12	-0.456334	0.0329099	0.22	*	0.657577	NS
4-Aminobutanoic acid	DeltaBi	14	-1.08958	0.497054	0.75	ns	0.124939	NS
4-Aminobutanoic acid	DeltaBo	12	-3.02269	0.0982528	0.39	ns	0.408935	NS
4-Aminobutanoic acid	DeltaLa	10	-4.42912	1.4541e-05	0.00041	****	3.38722	DOWN	4-Aminobutanoic acid
4-Aminobutanoic acid	DeltaGi	12	-1.11027	0.340528	0.64	ns	0.19382	NS
4-Aminobutanoic acid	DeltaSn	14	-2.66327	0.03023	0.21	*	0.677781	NS
4-Aminobutanoic acid	MD	12	-3.30079	0.000632236	0.01	***	2	DOWN	4-Aminobutanoic acid
4-Coumaric acid	DeltaBi	14	-0.283212	0.526776	0.76	ns	0.119186	NS
4-Coumaric acid	DeltaBo	12	0.294157	0.869305	0.95	ns	0.0222764	NS
4-Coumaric acid	DeltaLa	10	1.99725	0.038421	0.24	*	0.619789	NS
4-Coumaric acid	DeltaGi	12	-0.279699	0.639269	0.82	ns	0.0861861	NS
4-Coumaric acid	DeltaSn	14	-0.341045	0.191101	0.52	ns	0.283997	NS
4-Coumaric acid	MD	12	3.96165	3.68433e-05	0.00089	****	3.05061	UP	4-Coumaric acid
4-Hydroxybenzoic acid	DeltaBi	14	0.392964	0.482527	0.74	ns	0.130768	NS
4-Hydroxybenzoic acid	DeltaBo	12	-0.643047	0.0621789	0.31	ns	0.508638	NS
4-Hydroxybenzoic acid	DeltaLa	10	-0.47991	0.174845	0.5	ns	0.30103	NS
4-Hydroxybenzoic acid	DeltaGi	12	-0.246636	0.501503	0.75	ns	0.124939	NS
4-Hydroxybenzoic acid	DeltaSn	14	-0.0292366	0.426737	0.7	ns	0.154902	NS
4-Hydroxybenzoic acid	MD	12	-0.896454	0.171989	0.5	ns	0.30103	NS
4-Hydroxyphenyllactic acid	DeltaBi	14	-0.331812	0.756308	0.89	ns	0.05061	NS
4-Hydroxyphenyllactic acid	DeltaBo	12	-0.975144	0.551328	0.78	ns	0.107905	NS
4-Hydroxyphenyllactic acid	DeltaLa	10	-3.49577	0.000390143	0.0068	***	2.16749	DOWN	4-Hydroxyphenyllactic acid
4-Hydroxyphenyllactic acid	DeltaGi	12	-0.393738	0.394918	0.68	ns	0.167491	NS
4-Hydroxyphenyllactic acid	DeltaSn	14	-0.510043	0.773861	0.9	ns	0.0457575	NS
4-Hydroxyphenyllactic acid	MD	12	-2.49693	0.000706923	0.011	***	1.95861	DOWN	4-Hydroxyphenyllactic acid
5-Aminovalerate	DeltaBi	14	-0.328614	0.440329	0.71	ns	0.148742	NS
5-Aminovalerate	DeltaBo	12	-1.29338	0.0879939	0.36	ns	0.443697	NS
5-Aminovalerate	DeltaLa	10	-2.50369	0.00472114	0.053	**	1.27572	NS
5-Aminovalerate	DeltaGi	12	-0.888196	0.163972	0.49	ns	0.309804	NS
5-Aminovalerate	DeltaSn	14	-0.305158	1	1	ns	0	NS
5-Aminovalerate	MD	12	-0.50354	0.829621	0.93	ns	0.0315171	NS
5-Benzofuranmethanamine, 2,3-dihydro-2-methyl-N-propyl	DeltaBi	14	0.309501	0.990833	1	ns	0	NS
5-Benzofuranmethanamine, 2,3-dihydro-2-methyl-N-propyl	DeltaBo	12	-0.0675638	0.27947	0.6	ns	0.221849	NS
5-Benzofuranmethanamine, 2,3-dihydro-2-methyl-N-propyl	DeltaLa	10	1.5	0.0413568	0.25	*	0.60206	NS
5-Benzofuranmethanamine, 2,3-dihydro-2-methyl-N-propyl	DeltaGi	12	-0.427764	0.380864	0.67	ns	0.173925	NS
5-Benzofuranmethanamine, 2,3-dihydro-2-methyl-N-propyl	DeltaSn	14	0.0953936	0.990833	1	ns	0	NS
5-Benzofuranmethanamine, 2,3-dihydro-2-methyl-N-propyl	MD	12	1.50707	7.5626e-05	0.0016	****	2.79588	UP	5-Benzofuranmethanamine, 2,3-dihydro-2-methyl-N-propyl
5-Hydroxylysine	DeltaBi	14	0.494681	0.756308	0.89	ns	0.05061	NS
5-Hydroxylysine	DeltaBo	12	-1.44805	0.0401438	0.25	*	0.60206	NS
5-Hydroxylysine	DeltaLa	10	-2.51644	0.000190329	0.0037	***	2.4318	DOWN	5-Hydroxylysine
5-Hydroxylysine	DeltaGi	12	-0.535794	0.340528	0.64	ns	0.19382	NS
5-Hydroxylysine	DeltaSn	14	-1.955	0.00352853	0.042	**	1.37675	DOWN	5-Hydroxylysine
5-Hydroxylysine	MD	12	-1.57652	0.000448624	0.0077	***	2.11351	DOWN	5-Hydroxylysine
5-Oxoproline	DeltaBi	14	0.109098	0.935897	0.98	ns	0.00877392	NS
5-Oxoproline	DeltaBo	12	-1.25936	0.0550721	0.29	ns	0.537602	NS
5-Oxoproline	DeltaLa	10	-1.50208	0.0589001	0.3	ns	0.522879	NS
5-Oxoproline	DeltaGi	12	-0.0712582	0.469625	0.72	ns	0.142668	NS
5-Oxoproline	DeltaSn	14	-0.516264	0.16111	0.49	ns	0.309804	NS
5-Oxoproline	MD	12	-0.883217	0.568445	0.79	ns	0.102373	NS
a-Alanine	DeltaBi	14	-0.117469	0.827165	0.93	ns	0.0315171	NS
a-Alanine	DeltaBo	12	-0.295192	0.121526	0.43	ns	0.366532	NS
a-Alanine	DeltaLa	10	-0.817742	0.0122755	0.11	*	0.958607	NS
a-Alanine	DeltaGi	12	-0.473651	0.0267924	0.19	*	0.721246	NS
a-Alanine	DeltaSn	14	-0.29309	0.0147832	0.13	*	0.886057	NS
a-Alanine	MD	12	-0.304584	0.0216565	0.17	*	0.769551	NS
Adenine	DeltaBi	14	-0.152597	0.721577	0.87	ns	0.0604807	NS
Adenine	DeltaBo	12	-1.0703	0.0428276	0.25	*	0.60206	NS
Adenine	DeltaLa	10	0.56421	0.118317	0.43	ns	0.366532	NS
Adenine	DeltaGi	12	-1.17072	0.0930132	0.37	ns	0.431798	NS
Adenine	DeltaSn	14	-0.70103	0.224899	0.55	ns	0.259637	NS
Adenine	MD	12	-0.780958	0.291062	0.61	ns	0.21467	NS
Adenosine	DeltaBi	14	0.085412	0.374811	0.67	ns	0.173925	NS
Adenosine	DeltaBo	12	0.43625	0.929407	0.98	ns	0.00877392	NS
Adenosine	DeltaLa	10	0.0778612	0.702389	0.86	ns	0.0655015	NS
Adenosine	DeltaGi	12	0.137179	0.80993	0.92	ns	0.0362122	NS
Adenosine	DeltaSn	14	0.417933	0.827165	0.93	ns	0.0315171	NS
Adenosine	MD	12	0.0860212	0.949545	0.99	ns	0.00436481	NS
Alanine	DeltaBi	14	0.0741947	0.526776	0.76	ns	0.119186	NS
Alanine	DeltaBo	12	-0.487467	0.141566	0.46	ns	0.337242	NS
Alanine	DeltaLa	10	-0.595948	0.044473	0.26	*	0.585027	NS
Alanine	DeltaGi	12	-0.609445	0.268187	0.59	ns	0.229148	NS
Alanine	DeltaSn	14	-0.981618	0.00231165	0.029	**	1.5376	DOWN	Alanine
Alanine	MD	12	-1.42523	0.000880367	0.013	***	1.88606	DOWN	Alanine
Allose	DeltaBi	14	-0.0924901	0.374811	0.67	ns	0.173925	NS
Allose	DeltaBo	12	-0.460824	0.675974	0.84	ns	0.0757207	NS
Allose	DeltaLa	10	5.74695	1.7686e-05	0.00048	****	3.31876	UP	Allose
Allose	DeltaGi	12	0.454025	0.603403	0.8	ns	0.09691	NS
Allose	DeltaSn	14	0.0558989	0.262654	0.59	ns	0.229148	NS
Allose	MD	12	6.43908	6.9541e-11	2.1e-08	****	7.67778	UP	Allose
Allose, oxime (isomer 1)	DeltaBi	14	-0.0934809	0.773861	0.9	ns	0.0457575	NS
Allose, oxime (isomer 1)	DeltaBo	12	-0.193755	0.327697	0.64	ns	0.19382	NS
Allose, oxime (isomer 1)	DeltaLa	10	0.6029	0.487251	0.74	ns	0.130768	NS
Allose, oxime (isomer 1)	DeltaGi	12	0.0392365	0.603403	0.8	ns	0.09691	NS
Allose, oxime (isomer 1)	DeltaSn	14	-0.229107	0.526776	0.76	ns	0.119186	NS
Allose, oxime (isomer 1)	MD	12	0.319046	0.340528	0.64	ns	0.19382	NS
Allylglycine, N-ethoxycarbonyl-	DeltaBi	14	-0.393247	0.362452	0.67	ns	0.173925	NS
Allylglycine, N-ethoxycarbonyl-	DeltaBo	12	2.09223	1.99585e-05	0.00053	****	3.27572	UP	Allylglycine, N-ethoxycarbonyl-
Allylglycine, N-ethoxycarbonyl-	DeltaLa	10	-2.59377	3.21592e-06	0.00012	****	3.92082	DOWN	Allylglycine, N-ethoxycarbonyl-
Allylglycine, N-ethoxycarbonyl-	DeltaGi	12	-0.133732	0.869305	0.95	ns	0.0222764	NS
Allylglycine, N-ethoxycarbonyl-	DeltaSn	14	-0.188007	1	1	ns	0	NS
Allylglycine, N-ethoxycarbonyl-	MD	12	-2.3536	1.44874e-05	0.00041	****	3.38722	DOWN	Allylglycine, N-ethoxycarbonyl-
Anthranilic acid	DeltaBi	14	0.181252	0.881258	0.95	ns	0.0222764	NS
Anthranilic acid	DeltaBo	12	-1.98205	6.57525e-05	0.0015	****	2.82391	DOWN	Anthranilic acid
Anthranilic acid	DeltaLa	10	-0.0490833	0.876373	0.95	ns	0.0222764	NS
Anthranilic acid	DeltaGi	12	-0.437955	0.639269	0.82	ns	0.0861861	NS
Anthranilic acid	DeltaSn	14	-2.3655	0.00135341	0.019	**	1.72125	DOWN	Anthranilic acid
Anthranilic acid	MD	12	-6.47549	6.9541e-11	2.1e-08	****	7.67778	DOWN	Anthranilic acid
Arabinofuranose	DeltaBi	14	-0.407859	0.216084	0.54	ns	0.267606	NS
Arabinofuranose	DeltaBo	12	-0.273487	0.0741999	0.33	ns	0.481486	NS
Arabinofuranose	DeltaLa	10	0.0677042	0.600296	0.8	ns	0.09691	NS
Arabinofuranose	DeltaGi	12	-0.151119	0.53446	0.76	ns	0.119186	NS
Arabinofuranose	DeltaSn	14	-0.707752	0.0965959	0.39	ns	0.408935	NS
Arabinofuranose	MD	12	-1.64309	0.00429371	0.049	**	1.3098	DOWN	Arabinofuranose
Arabinose_1	DeltaBi	14	0.096964	0.990833	1	ns	0	NS
Arabinose_1	DeltaBo	12	-2.16129	0.00666127	0.07	**	1.1549	NS
Arabinose_1	DeltaLa	10	-1.91386	0.0223015	0.17	*	0.769551	NS
Arabinose_1	DeltaGi	12	-1.59483	0.180287	0.5	ns	0.30103	NS
Arabinose_1	DeltaSn	14	-0.875182	0.262654	0.59	ns	0.229148	NS
Arabinose_1	MD	12	0.285877	0.657521	0.83	ns	0.0809219	NS
Arabinose_2	DeltaBi	14	0.00457986	0.84512	0.94	ns	0.0268721	NS
Arabinose_2	DeltaBo	12	0.130638	0.770908	0.9	ns	0.0457575	NS
Arabinose_2	DeltaLa	10	-0.285243	0.469557	0.72	ns	0.142668	NS
Arabinose_2	DeltaGi	12	-0.640353	0.0267924	0.19	*	0.721246	NS
Arabinose_2	DeltaSn	14	-0.544142	0.0749437	0.33	ns	0.481486	NS
Arabinose_2	MD	12	1.38524	0.00222401	0.028	**	1.55284	UP	Arabinose_2
Arabinose_3	DeltaBi	14	-0.296934	0.33849	0.64	ns	0.19382	NS
Arabinose_3	DeltaBo	12	-0.460968	0.0375998	0.24	*	0.619789	NS
Arabinose_3	DeltaLa	10	0.605122	0.236985	0.56	ns	0.251812	NS
Arabinose_3	DeltaGi	12	-0.33232	0.246545	0.57	ns	0.244125	NS
Arabinose_3	DeltaSn	14	-0.203605	0.207514	0.53	ns	0.275724	NS
Arabinose_3	MD	12	-1.18983	0.0428276	0.25	*	0.60206	NS
Aspartic acid	DeltaBi	14	1.847	0.224899	0.55	ns	0.259637	NS
Aspartic acid	DeltaBo	12	-0.0722852	0.206907	0.53	ns	0.275724	NS
Aspartic acid	DeltaLa	10	-0.824999	0.0929443	0.37	ns	0.431798	NS
Aspartic acid	DeltaGi	12	0.494981	0.849417	0.94	ns	0.0268721	NS
Aspartic acid	DeltaSn	14	1.73907	0.03023	0.21	*	0.677781	NS
Aspartic acid	MD	12	2.61281	8.6823e-05	0.0018	****	2.74473	UP	Aspartic acid
b-Alanine	DeltaBi	14	0.149752	0.990833	1	ns	0	NS
b-Alanine	DeltaBo	12	-0.798092	0.0428276	0.25	*	0.60206	NS
b-Alanine	DeltaLa	10	-0.918409	0.0630374	0.31	ns	0.508638	NS
b-Alanine	DeltaGi	12	-0.279629	0.246545	0.57	ns	0.244125	NS
b-Alanine	DeltaSn	14	-0.757113	0.0484996	0.27	*	0.568636	NS
b-Alanine	MD	12	-0.615465	0.216366	0.54	ns	0.267606	NS
b-d-Fructopyranose, 1-deoxy-1-(4-morpholinyl)-	DeltaBi	14	-0.1294	0.653831	0.83	ns	0.0809219	NS
b-d-Fructopyranose, 1-deoxy-1-(4-morpholinyl)-	DeltaBo	12	-0.316559	0.621226	0.81	ns	0.091515	NS
b-d-Fructopyranose, 1-deoxy-1-(4-morpholinyl)-	DeltaLa	10	0.901804	0.469557	0.72	ns	0.142668	NS
b-d-Fructopyranose, 1-deoxy-1-(4-morpholinyl)-	DeltaGi	12	-0.409384	0.675974	0.84	ns	0.0757207	NS
b-d-Fructopyranose, 1-deoxy-1-(4-morpholinyl)-	DeltaSn	14	0.360845	0.207514	0.53	ns	0.275724	NS
b-d-Fructopyranose, 1-deoxy-1-(4-morpholinyl)-	MD	12	1.37604	0.0700037	0.32	ns	0.49485	NS
Benzoic Acid	DeltaBi	14	-0.544363	0.0432491	0.25	*	0.60206	NS
Benzoic Acid	DeltaBo	12	-0.520409	0.0621789	0.31	ns	0.508638	NS
Benzoic Acid	DeltaLa	10	-1.12086	0.148617	0.47	ns	0.327902	NS
Benzoic Acid	DeltaGi	12	-0.745956	0.0517734	0.28	ns	0.552842	NS
Benzoic Acid	DeltaSn	14	-0.89688	0.0181087	0.15	*	0.823909	NS
Benzoic Acid	MD	12	-1.94297	6.21557e-06	0.00021	****	3.67778	DOWN	Benzoic Acid
Benzyl phenyl sulfide	DeltaBi	14	-0.181792	0.252838	0.58	ns	0.236572	NS
Benzyl phenyl sulfide	DeltaBo	12	-0.399506	0.0785931	0.34	ns	0.468521	NS
Benzyl phenyl sulfide	DeltaLa	10	0.141628	0.744862	0.88	ns	0.0555173	NS
Benzyl phenyl sulfide	DeltaGi	12	-0.392625	0.197742	0.53	ns	0.275724	NS
Benzyl phenyl sulfide	DeltaSn	14	-0.373308	0.0830879	0.35	ns	0.455932	NS
Benzyl phenyl sulfide	MD	12	0.347766	0.226124	0.55	ns	0.259637	NS
Cadaverine	DeltaBi	14	0.186554	0.704415	0.86	ns	0.0655015	NS
Cadaverine	DeltaBo	12	-1.9258	1.11321e-06	5.1e-05	****	4.29243	DOWN	Cadaverine
Cadaverine	DeltaLa	10	-1.34127	0.00522516	0.057	**	1.24413	NS
Cadaverine	DeltaGi	12	0.153847	0.438869	0.71	ns	0.148742	NS
Cadaverine	DeltaSn	14	-1.32046	0.00450411	0.051	**	1.29243	NS
Cadaverine	MD	12	-1.96545	7.28024e-07	3.6e-05	****	4.4437	DOWN	Cadaverine
Caffeic acid	DeltaBi	14	-0.992076	0.0181087	0.15	*	0.823909	NS
Caffeic acid	DeltaBo	12	-0.389559	0.163972	0.49	ns	0.309804	NS
Caffeic acid	DeltaLa	10	3.46972	0.0134145	0.12	*	0.920819	NS
Caffeic acid	DeltaGi	12	-0.585157	0.340528	0.64	ns	0.19382	NS
Caffeic acid	DeltaSn	14	-0.534373	0.233962	0.56	ns	0.251812	NS
Caffeic acid	MD	12	4.14655	4.67315e-07	2.8e-05	****	4.55284	UP	Caffeic acid
Calycanthidine, 1-demethyl-	DeltaBi	14	0.585994	0.315547	0.62	ns	0.207608	NS
Calycanthidine, 1-demethyl-	DeltaBo	12	-1.11367	0.134629	0.45	ns	0.346787	NS
Calycanthidine, 1-demethyl-	DeltaLa	10	-0.455174	0.620194	0.81	ns	0.091515	NS
Calycanthidine, 1-demethyl-	DeltaGi	12	-0.953234	0.53446	0.76	ns	0.119186	NS
Calycanthidine, 1-demethyl-	DeltaSn	14	-0.943011	0.482527	0.74	ns	0.130768	NS
Calycanthidine, 1-demethyl-	MD	12	-1.19202	0.0267924	0.19	*	0.721246	NS
Cellobiose	DeltaBi	14	0.0562931	0.935897	0.98	ns	0.00877392	NS
Cellobiose	DeltaBo	12	-0.0798077	0.849417	0.94	ns	0.0268721	NS
Cellobiose	DeltaLa	10	0.132039	0.809968	0.92	ns	0.0362122	NS
Cellobiose	DeltaGi	12	-0.226355	0.291062	0.61	ns	0.21467	NS
Cellobiose	DeltaSn	14	-0.24333	0.440329	0.71	ns	0.148742	NS
Cellobiose	MD	12	0.465867	0.0161203	0.13	*	0.886057	NS
Citric acid	DeltaBi	14	-0.368096	0.387421	0.68	ns	0.167491	NS
Citric acid	DeltaBo	12	-0.300313	1	1	ns	0	NS
Citric acid	DeltaLa	10	2.73083	0.000584603	0.0098	***	2.00877	UP	Citric acid
Citric acid	DeltaGi	12	-0.549009	0.713445	0.87	ns	0.0604807	NS
Citric acid	DeltaSn	14	-0.397726	0.293624	0.61	ns	0.21467	NS
Citric acid	MD	12	3.80701	1.39082e-10	3.8e-08	****	7.42022	UP	Citric acid
Cyclopentene, 3-methyl-1-	DeltaBi	14	1.67285	0.168261	0.5	ns	0.30103	NS
Cyclopentene, 3-methyl-1-	DeltaBo	12	-0.289089	0.621226	0.81	ns	0.091515	NS
Cyclopentene, 3-methyl-1-	DeltaLa	10	0.631419	0.273125	0.59	ns	0.229148	NS
Cyclopentene, 3-methyl-1-	DeltaGi	12	1.10786	0.268187	0.59	ns	0.229148	NS
Cyclopentene, 3-methyl-1-	DeltaSn	14	-0.857226	0.454161	0.72	ns	0.142668	NS
Cyclopentene, 3-methyl-1-	MD	12	-0.286739	0.989903	1	ns	0	NS
Cysteine	DeltaBi	14	-0.541605	0.183253	0.51	ns	0.29243	NS
Cysteine	DeltaBo	12	-0.211482	0.394918	0.68	ns	0.167491	NS
Cysteine	DeltaLa	10	-1.27683	0.0674031	0.32	ns	0.49485	NS
Cysteine	DeltaGi	12	-0.63442	0.216366	0.54	ns	0.267606	NS
Cysteine	DeltaSn	14	-0.654603	0.0605647	0.3	ns	0.522879	NS
Cysteine	MD	12	0.624499	0.18887	0.51	ns	0.29243	NS
Cytosine	DeltaBi	14	0.395675	0.293624	0.61	ns	0.21467	NS
Cytosine	DeltaBo	12	-1.63128	1.04113e-05	0.00031	****	3.50864	DOWN	Cytosine
Cytosine	DeltaLa	10	0.0450784	0.469557	0.72	ns	0.142668	NS
Cytosine	DeltaGi	12	-0.167462	0.394918	0.68	ns	0.167491	NS
Cytosine	DeltaSn	14	-0.380876	0.304458	0.62	ns	0.207608	NS
Cytosine	MD	12	-1.89866	5.84561e-07	3.1e-05	****	4.50864	DOWN	Cytosine
D-Erythro-Pentitol, 2-deoxy-	DeltaBi	14	-0.172414	0.350344	0.65	ns	0.187087	NS
D-Erythro-Pentitol, 2-deoxy-	DeltaBo	12	-0.202529	0.315175	0.62	ns	0.207608	NS
D-Erythro-Pentitol, 2-deoxy-	DeltaLa	10	-0.794408	0.204258	0.53	ns	0.275724	NS
D-Erythro-Pentitol, 2-deoxy-	DeltaGi	12	-0.237655	0.367113	0.67	ns	0.173925	NS
D-Erythro-Pentitol, 2-deoxy-	DeltaSn	14	-0.125011	0.315547	0.62	ns	0.207608	NS
D-Erythro-Pentitol, 2-deoxy-	MD	12	-0.786081	0.180287	0.5	ns	0.30103	NS
Dihydrouracil	DeltaBi	14	0.0313039	0.990833	1	ns	0	NS
Dihydrouracil	DeltaBo	12	-0.461265	0.236183	0.56	ns	0.251812	NS
Dihydrouracil	DeltaLa	10	-0.461648	0.4186	0.7	ns	0.154902	NS
Dihydrouracil	DeltaGi	12	-0.23784	0.380864	0.67	ns	0.173925	NS
Dihydrouracil	DeltaSn	14	-0.270288	0.216084	0.54	ns	0.267606	NS
Dihydrouracil	MD	12	-0.453108	0.18887	0.51	ns	0.29243	NS
Dulcitol_1	DeltaBi	14	-0.970803	0.0206632	0.16	*	0.79588	NS
Dulcitol_1	DeltaBo	12	0.374759	0.485426	0.74	ns	0.130768	NS
Dulcitol_1	DeltaLa	10	0.856238	0.876373	0.95	ns	0.0222764	NS
Dulcitol_1	DeltaGi	12	-0.217026	0.603403	0.8	ns	0.09691	NS
Dulcitol_1	DeltaSn	14	-0.915474	0.0789326	0.34	ns	0.468521	NS
Dulcitol_1	MD	12	1.43397	0.197742	0.53	ns	0.275724	NS
Dulcitol_2	DeltaBi	14	-0.119525	0.511805	0.75	ns	0.124939	NS
Dulcitol_2	DeltaBo	12	-0.373313	0.0930132	0.37	ns	0.431798	NS
Dulcitol_2	DeltaLa	10	-0.603718	0.140555	0.46	ns	0.337242	NS
Dulcitol_2	DeltaGi	12	-0.275115	0.197742	0.53	ns	0.275724	NS
Dulcitol_2	DeltaSn	14	-0.466359	0.087414	0.36	ns	0.443697	NS
Dulcitol_2	MD	12	-0.00782581	0.675974	0.84	ns	0.0757207	NS
Ephedrine	DeltaBi	14	-0.223895	0.756308	0.89	ns	0.05061	NS
Ephedrine	DeltaBo	12	-0.0812273	0.585806	0.8	ns	0.09691	NS
Ephedrine	DeltaLa	10	-0.274599	0.744862	0.88	ns	0.0555173	NS
Ephedrine	DeltaGi	12	-0.271792	0.51785	0.75	ns	0.124939	NS
Ephedrine	DeltaSn	14	-0.104679	0.526776	0.76	ns	0.119186	NS
Ephedrine	MD	12	0.466135	0.257213	0.58	ns	0.236572	NS
Erythritol	DeltaBi	14	-0.00219194	0.426737	0.7	ns	0.154902	NS
Erythritol	DeltaBo	12	-0.500983	0.0216565	0.17	*	0.769551	NS
Erythritol	DeltaLa	10	0.544042	0.898721	0.96	ns	0.0177288	NS
Erythritol	DeltaGi	12	-0.192414	0.268187	0.59	ns	0.229148	NS
Erythritol	DeltaSn	14	-0.186794	0.262654	0.59	ns	0.229148	NS
Erythritol	MD	12	0.229632	0.909313	0.97	ns	0.0132283	NS
Ethane-1,2-diamine	DeltaBi	14	0.00245401	0.704415	0.86	ns	0.0655015	NS
Ethane-1,2-diamine	DeltaBo	12	-0.172485	0.501503	0.75	ns	0.124939	NS
Ethane-1,2-diamine	DeltaLa	10	-0.598626	0.118317	0.43	ns	0.366532	NS
Ethane-1,2-diamine	DeltaGi	12	-0.144297	0.257213	0.58	ns	0.236572	NS
Ethane-1,2-diamine	DeltaSn	14	-0.347099	0.0128695	0.11	*	0.958607	NS
Ethane-1,2-diamine	MD	12	-0.020977	0.675974	0.84	ns	0.0757207	NS
Ethanol, (2-(3,4-dihydroxyphenyl)-	DeltaBi	14	0.0212374	0.972504	0.99	ns	0.00436481	NS
Ethanol, (2-(3,4-dihydroxyphenyl)-	DeltaBo	12	-0.557725	0.0879939	0.36	ns	0.443697	NS
Ethanol, (2-(3,4-dihydroxyphenyl)-	DeltaLa	10	-0.604794	0.260695	0.59	ns	0.229148	NS
Ethanol, (2-(3,4-dihydroxyphenyl)-	DeltaGi	12	-0.124527	0.639269	0.82	ns	0.0861861	NS
Ethanol, (2-(3,4-dihydroxyphenyl)-	DeltaSn	14	-0.256219	0.262654	0.59	ns	0.229148	NS
Ethanol, (2-(3,4-dihydroxyphenyl)-	MD	12	-0.593985	0.11535	0.42	ns	0.376751	NS
Ethyl a-D-glucopyranoside_1	DeltaBi	14	-0.330885	0.315547	0.62	ns	0.207608	NS
Ethyl a-D-glucopyranoside_1	DeltaBo	12	0.420455	0.0700037	0.32	ns	0.49485	NS
Ethyl a-D-glucopyranoside_1	DeltaLa	10	0.602237	0.0241795	0.18	*	0.744727	NS
Ethyl a-D-glucopyranoside_1	DeltaGi	12	0.0602096	0.51785	0.75	ns	0.124939	NS
Ethyl a-D-glucopyranoside_1	DeltaSn	14	-0.0905337	0.827165	0.93	ns	0.0315171	NS
Ethyl a-D-glucopyranoside_1	MD	12	5.93071	6.9541e-11	2.1e-08	****	7.67778	UP	Ethyl a-D-glucopyranoside_1
Ethyl a-D-glucopyranoside_2	DeltaBi	14	-0.499171	0.0711168	0.32	ns	0.49485	NS
Ethyl a-D-glucopyranoside_2	DeltaBo	12	-0.447973	0.236183	0.56	ns	0.251812	NS
Ethyl a-D-glucopyranoside_2	DeltaLa	10	0.132365	0.702389	0.86	ns	0.0655015	NS
Ethyl a-D-glucopyranoside_2	DeltaGi	12	-0.48717	0.246545	0.57	ns	0.244125	NS
Ethyl a-D-glucopyranoside_2	DeltaSn	14	-0.60952	0.243275	0.57	ns	0.244125	NS
Ethyl a-D-glucopyranoside_2	MD	12	4.69981	1.89151e-08	1.8e-06	****	5.74473	UP	Ethyl a-D-glucopyranoside_2
Etoxeridine	DeltaBi	14	-0.516251	0.468228	0.72	ns	0.142668	NS
Etoxeridine	DeltaBo	12	-0.58554	0.197742	0.53	ns	0.275724	NS
Etoxeridine	DeltaLa	10	0.00745199	0.723523	0.87	ns	0.0604807	NS
Etoxeridine	DeltaGi	12	-0.746355	0.367113	0.67	ns	0.173925	NS
Etoxeridine	DeltaSn	14	-0.3583	0.572959	0.79	ns	0.102373	NS
Etoxeridine	MD	12	0.34734	0.206907	0.53	ns	0.275724	NS
Formamide	DeltaBi	14	0.230355	0.791526	0.91	ns	0.0409586	NS
Formamide	DeltaBo	12	-0.2442	0.246545	0.57	ns	0.244125	NS
Formamide	DeltaLa	10	-1.21733	0.0512782	0.28	ns	0.552842	NS
Formamide	DeltaGi	12	-0.229532	0.302964	0.62	ns	0.207608	NS
Formamide	DeltaSn	14	-0.413201	0.272723	0.59	ns	0.229148	NS
Formamide	MD	12	-0.706161	0.268187	0.59	ns	0.229148	NS
Fructofuranose	DeltaBi	14	-0.247471	0.791526	0.91	ns	0.0409586	NS
Fructofuranose	DeltaBo	12	-0.210587	0.501503	0.75	ns	0.124939	NS
Fructofuranose	DeltaLa	10	0.45642	0.620194	0.81	ns	0.091515	NS
Fructofuranose	DeltaGi	12	0.0424343	0.889275	0.96	ns	0.0177288	NS
Fructofuranose	DeltaSn	14	-0.255553	0.557359	0.78	ns	0.107905	NS
Fructofuranose	MD	12	0.310588	0.302964	0.62	ns	0.207608	NS
Fructose_1	DeltaBi	14	-0.0893342	0.497054	0.75	ns	0.124939	NS
Fructose_1	DeltaBo	12	-0.347214	0.148765	0.47	ns	0.327902	NS
Fructose_1	DeltaLa	10	-0.241066	0.225701	0.55	ns	0.259637	NS
Fructose_1	DeltaGi	12	-0.149014	0.257213	0.58	ns	0.236572	NS
Fructose_1	DeltaSn	14	-0.321123	0.141004	0.46	ns	0.337242	NS
Fructose_1	MD	12	-0.764819	0.00513343	0.057	**	1.24413	NS
Fructose_2	DeltaBi	14	-0.086567	0.863154	0.95	ns	0.0222764	NS
Fructose_2	DeltaBo	12	-0.447291	0.0982528	0.39	ns	0.408935	NS
Fructose_2	DeltaLa	10	-0.477925	0.248649	0.57	ns	0.244125	NS
Fructose_2	DeltaGi	12	-0.130112	0.585806	0.8	ns	0.09691	NS
Fructose_2	DeltaSn	14	-0.471311	0.315547	0.62	ns	0.207608	NS
Fructose_2	MD	12	-0.43332	0.501503	0.75	ns	0.124939	NS
Fructose_3	DeltaBi	14	-0.310426	0.122839	0.43	ns	0.366532	NS
Fructose_3	DeltaBo	12	-0.354424	0.0659986	0.31	ns	0.508638	NS
Fructose_3	DeltaLa	10	-1.15987	0.00278345	0.034	**	1.46852	DOWN	Fructose_3
Fructose_3	DeltaGi	12	-0.522173	0.141566	0.46	ns	0.337242	NS
Fructose_3	DeltaSn	14	-0.338176	0.141004	0.46	ns	0.337242	NS
Fructose_3	MD	12	-1.0688	0.0032595	0.039	**	1.40894	DOWN	Fructose_3
Fructose_4	DeltaBi	14	-0.145845	0.134738	0.45	ns	0.346787	NS
Fructose_4	DeltaBo	12	0.105766	0.889275	0.96	ns	0.0177288	NS
Fructose_4	DeltaLa	10	4.43315	5.28515e-05	0.0012	****	2.92082	UP	Fructose_4
Fructose_4	DeltaGi	12	-0.168165	0.675974	0.84	ns	0.0757207	NS
Fructose_4	DeltaSn	14	-0.249954	0.497054	0.75	ns	0.124939	NS
Fructose_4	MD	12	4.30435	1.89151e-08	1.8e-06	****	5.74473	UP	Fructose_4
Fructose_5	DeltaBi	14	-0.591313	0.0605647	0.3	ns	0.522879	NS
Fructose_5	DeltaBo	12	-0.478545	0.694619	0.86	ns	0.0655015	NS
Fructose_5	DeltaLa	10	-0.693358	0.0819527	0.35	ns	0.455932	NS
Fructose_5	DeltaGi	12	-0.314402	0.989903	1	ns	0	NS
Fructose_5	DeltaSn	14	-0.409904	0.17564	0.5	ns	0.30103	NS
Fructose_5	MD	12	-0.545814	0.216366	0.54	ns	0.267606	NS
Fructose_6	DeltaBi	14	-0.18643	0.154186	0.48	ns	0.318759	NS
Fructose_6	DeltaBo	12	0.111911	0.585806	0.8	ns	0.09691	NS
Fructose_6	DeltaLa	10	0.955126	0.0988519	0.39	ns	0.408935	NS
Fructose_6	DeltaGi	12	-0.149057	0.989903	1	ns	0	NS
Fructose_6	DeltaSn	14	0.052445	0.482527	0.74	ns	0.130768	NS
Fructose_6	MD	12	2.84478	1.36738e-06	5.9e-05	****	4.22915	UP	Fructose_6
Fructose_7	DeltaBi	14	0.0232898	0.413387	0.69	ns	0.161151	NS
Fructose_7	DeltaBo	12	-0.0555554	0.353667	0.65	ns	0.187087	NS
Fructose_7	DeltaLa	10	0.529779	0.370947	0.67	ns	0.173925	NS
Fructose_7	DeltaGi	12	-0.0124947	0.501503	0.75	ns	0.124939	NS
Fructose_7	DeltaSn	14	0.00997437	0.990833	1	ns	0	NS
Fructose_7	MD	12	0.590211	0.0785931	0.34	ns	0.468521	NS
Fructose_8	DeltaBi	14	-0.0522074	0.704415	0.86	ns	0.0655015	NS
Fructose_8	DeltaBo	12	0.116906	0.51785	0.75	ns	0.124939	NS
Fructose_8	DeltaLa	10	1.14376	0.0768525	0.34	ns	0.468521	NS
Fructose_8	DeltaGi	12	0.00572287	0.989903	1	ns	0	NS
Fructose_8	DeltaSn	14	0.19845	0.454161	0.72	ns	0.142668	NS
Fructose_8	MD	12	0.857434	0.0201408	0.16	*	0.79588	NS
Fructose_9	DeltaBi	14	0.169695	0.756308	0.89	ns	0.05061	NS
Fructose_9	DeltaBo	12	-1.16831	0.438869	0.71	ns	0.148742	NS
Fructose_9	DeltaLa	10	-0.684611	0.600296	0.8	ns	0.09691	NS
Fructose_9	DeltaGi	12	-0.856532	0.0456568	0.26	*	0.585027	NS
Fructose_9	DeltaSn	14	0.829412	0.670534	0.84	ns	0.0757207	NS
Fructose_9	MD	12	1.78822	0.00182498	0.024	**	1.61979	UP	Fructose_9
Fucitol_1	DeltaBi	14	-0.231095	0.141004	0.46	ns	0.337242	NS
Fucitol_1	DeltaBo	12	-0.817352	0.00788688	0.08	**	1.09691	NS
Fucitol_1	DeltaLa	10	-0.317874	0.487251	0.74	ns	0.130768	NS
Fucitol_1	DeltaGi	12	-0.164868	0.454105	0.72	ns	0.142668	NS
Fucitol_1	DeltaSn	14	-0.292184	0.141004	0.46	ns	0.337242	NS
Fucitol_1	MD	12	-1.05166	0.00725164	0.075	**	1.12494	NS
Fumaric acid	DeltaBi	14	0.357046	0.917639	0.97	ns	0.0132283	NS
Fumaric acid	DeltaBo	12	-0.398878	0.156232	0.48	ns	0.318759	NS
Fumaric acid	DeltaLa	10	-0.121076	0.4186	0.7	ns	0.154902	NS
Fumaric acid	DeltaGi	12	0.00216675	0.989903	1	ns	0	NS
Fumaric acid	DeltaSn	14	-0.032695	0.572959	0.79	ns	0.102373	NS
Fumaric acid	MD	12	-0.0968801	0.438869	0.71	ns	0.148742	NS
Galactaric acid_1	DeltaBi	14	-1.11611	0.087414	0.36	ns	0.443697	NS
Galactaric acid_1	DeltaBo	12	3.23096	0.000217336	0.0041	***	2.38722	UP	Galactaric acid_1
Galactaric acid_1	DeltaLa	10	0.605426	0.326709	0.64	ns	0.19382	NS
Galactaric acid_1	DeltaGi	12	1.34794	0.134629	0.45	ns	0.346787	NS
Galactaric acid_1	DeltaSn	14	-1.07392	0.33849	0.64	ns	0.19382	NS
Galactaric acid_1	MD	12	1.34737	0.0982528	0.39	ns	0.408935	NS
Galactaric acid_3	DeltaBi	14	-0.738981	0.0384754	0.24	*	0.619789	NS
Galactaric acid_3	DeltaBo	12	-0.614594	0.551328	0.78	ns	0.107905	NS
Galactaric acid_3	DeltaLa	10	-0.784093	0.184289	0.51	ns	0.29243	NS
Galactaric acid_3	DeltaGi	12	-0.372388	0.340528	0.64	ns	0.19382	NS
Galactaric acid_3	DeltaSn	14	-0.475963	0.0458127	0.26	*	0.585027	NS
Galactaric acid_3	MD	12	0.124395	0.585806	0.8	ns	0.09691	NS
Galactaric acid_4	DeltaBi	14	-0.799414	0.154186	0.48	ns	0.318759	NS
Galactaric acid_4	DeltaBo	12	-0.432237	0.438869	0.71	ns	0.148742	NS
Galactaric acid_4	DeltaLa	10	-0.304032	0.4186	0.7	ns	0.154902	NS
Galactaric acid_4	DeltaGi	12	-0.649586	0.246545	0.57	ns	0.244125	NS
Galactaric acid_4	DeltaSn	14	-0.861161	0.0674476	0.32	ns	0.49485	NS
Galactaric acid_4	MD	12	-0.197619	0.949545	0.99	ns	0.00436481	NS
Galactinol_1	DeltaBi	14	0.154766	0.653831	0.83	ns	0.0809219	NS
Galactinol_1	DeltaBo	12	-0.395777	0.127951	0.44	ns	0.356547	NS
Galactinol_1	DeltaLa	10	-2.74358	6.34005e-06	0.00021	****	3.67778	DOWN	Galactinol_1
Galactinol_1	DeltaGi	12	-0.429323	0.367113	0.67	ns	0.173925	NS
Galactinol_1	DeltaSn	14	0.063939	0.557359	0.78	ns	0.107905	NS
Galactinol_1	MD	12	-2.40369	1.67343e-06	7.1e-05	****	4.14874	DOWN	Galactinol_1
Galactinol_2	DeltaBi	14	-0.337327	0.233962	0.56	ns	0.251812	NS
Galactinol_2	DeltaBo	12	-1.12793	3.17121e-05	0.00078	****	3.10791	DOWN	Galactinol_2
Galactinol_2	DeltaLa	10	-0.118045	0.140555	0.46	ns	0.337242	NS
Galactinol_2	DeltaGi	12	-1.07258	0.00222401	0.028	**	1.55284	DOWN	Galactinol_2
Galactinol_2	DeltaSn	14	-0.342474	0.147485	0.47	ns	0.327902	NS
Galactinol_2	MD	12	-0.687798	0.00930313	0.092	**	1.03621	NS
Galactofuranose-6-phosphate	DeltaBi	14	0.716135	1	1	ns	0	NS
Galactofuranose-6-phosphate	DeltaBo	12	1.6789	0.51785	0.75	ns	0.124939	NS
Galactofuranose-6-phosphate	DeltaLa	10	1.75545	0.620194	0.81	ns	0.091515	NS
Galactofuranose-6-phosphate	DeltaGi	12	3.50756	0.0550721	0.29	ns	0.537602	NS
Galactofuranose-6-phosphate	DeltaSn	14	0.704889	0.293624	0.61	ns	0.21467	NS
Galactofuranose-6-phosphate	MD	12	3.28819	0.00245102	0.031	**	1.50864	UP	Galactofuranose-6-phosphate
Galactose, 6-deoxy-	DeltaBi	14	-0.120811	0.497054	0.75	ns	0.124939	NS
Galactose, 6-deoxy-	DeltaBo	12	1.40902	0.000191587	0.0037	***	2.4318	UP	Galactose, 6-deoxy-
Galactose, 6-deoxy-	DeltaLa	10	-1.25414	7.40716e-05	0.0016	****	2.79588	DOWN	Galactose, 6-deoxy-
Galactose, 6-deoxy-	DeltaGi	12	-0.292084	0.485426	0.74	ns	0.130768	NS
Galactose, 6-deoxy-	DeltaSn	14	0.0404755	0.687398	0.85	ns	0.0705811	NS
Galactose, 6-deoxy-	MD	12	-1.01867	0.00469719	0.052	**	1.284	NS
Galacturonic acid	DeltaBi	14	0.0622914	0.637295	0.82	ns	0.0861861	NS
Galacturonic acid	DeltaBo	12	-0.100948	0.27947	0.6	ns	0.221849	NS
Galacturonic acid	DeltaLa	10	-0.389645	0.105045	0.4	ns	0.39794	NS
Galacturonic acid	DeltaGi	12	-0.331142	0.394918	0.68	ns	0.167491	NS
Galacturonic acid	DeltaSn	14	-0.219735	0.168261	0.5	ns	0.30103	NS
Galacturonic acid	MD	12	0.633683	0.0517734	0.28	ns	0.552842	NS
Gentiobiose_1	DeltaBi	14	-0.231029	0.326891	0.64	ns	0.19382	NS
Gentiobiose_1	DeltaBo	12	-1.21554	0.00296721	0.036	**	1.4437	DOWN	Gentiobiose_1
Gentiobiose_1	DeltaLa	10	-0.0979567	0.809968	0.92	ns	0.0362122	NS
Gentiobiose_1	DeltaGi	12	-0.362263	0.327697	0.64	ns	0.19382	NS
Gentiobiose_1	DeltaSn	14	-0.147339	0.653831	0.83	ns	0.0809219	NS
Gentiobiose_1	MD	12	0.592134	0.109415	0.41	ns	0.387216	NS
Gentiobiose_2	DeltaBi	14	-0.194869	0.350344	0.65	ns	0.187087	NS
Gentiobiose_2	DeltaBo	12	0.128707	0.949545	0.99	ns	0.00436481	NS
Gentiobiose_2	DeltaLa	10	0.98085	0.723523	0.87	ns	0.0604807	NS
Gentiobiose_2	DeltaGi	12	-0.975554	0.00513343	0.057	**	1.24413	NS
Gentiobiose_2	DeltaSn	14	0.0294756	0.935897	0.98	ns	0.00877392	NS
Gentiobiose_2	MD	12	1.18644	0.0351902	0.23	*	0.638272	NS
Glucitol	DeltaBi	14	-0.309169	0.588759	0.8	ns	0.09691	NS
Glucitol	DeltaBo	12	-0.892868	0.141566	0.46	ns	0.337242	NS
Glucitol	DeltaLa	10	2.22086	5.28515e-05	0.0012	****	2.92082	UP	Glucitol
Glucitol	DeltaGi	12	-0.711518	0.0621789	0.31	ns	0.508638	NS
Glucitol	DeltaSn	14	0.117243	0.721577	0.87	ns	0.0604807	NS
Glucitol	MD	12	3.03517	6.74547e-09	7.4e-07	****	6.13077	UP	Glucitol
Gluconic acid_1	DeltaBi	14	-0.413562	0.0749437	0.33	ns	0.481486	NS
Gluconic acid_1	DeltaBo	12	-0.420503	0.0982528	0.39	ns	0.408935	NS
Gluconic acid_1	DeltaLa	10	0.120633	0.744862	0.88	ns	0.0555173	NS
Gluconic acid_1	DeltaGi	12	-0.122949	0.603403	0.8	ns	0.09691	NS
Gluconic acid_1	DeltaSn	14	-0.77003	0.006662	0.07	**	1.1549	NS
Gluconic acid_1	MD	12	-0.627938	0.0741999	0.33	ns	0.481486	NS
Gluconic acid_2	DeltaBi	14	1.68279	0.00123408	0.017	**	1.76955	UP	Gluconic acid_2
Gluconic acid_2	DeltaBo	12	0.495753	0.657521	0.83	ns	0.0809219	NS
Gluconic acid_2	DeltaLa	10	-1.35168	0.0356582	0.23	*	0.638272	NS
Gluconic acid_2	DeltaGi	12	-0.883287	0.206907	0.53	ns	0.275724	NS
Gluconic acid_2	DeltaSn	14	0.0823277	0.84512	0.94	ns	0.0268721	NS
Gluconic acid_2	MD	12	5.48668	4.86787e-10	7.6e-08	****	7.11919	UP	Gluconic acid_2
Gluconolactone	DeltaBi	14	0.25948	0.0432491	0.25	*	0.60206	NS
Gluconolactone	DeltaBo	12	-0.102823	0.7516	0.89	ns	0.05061	NS
Gluconolactone	DeltaLa	10	-0.935679	0.132822	0.45	ns	0.346787	NS
Gluconolactone	DeltaGi	12	-0.207493	0.585806	0.8	ns	0.09691	NS
Gluconolactone	DeltaSn	14	-0.292048	0.526776	0.76	ns	0.119186	NS
Gluconolactone	MD	12	3.06326	9.02086e-07	4.3e-05	****	4.36653	UP	Gluconolactone
Glucose oxime_1	DeltaBi	14	-0.199534	0.482527	0.74	ns	0.130768	NS
Glucose oxime_1	DeltaBo	12	-0.239618	0.163972	0.49	ns	0.309804	NS
Glucose oxime_1	DeltaLa	10	-0.833255	0.0102427	0.099	*	1.00436	NS
Glucose oxime_1	DeltaGi	12	-0.486489	0.315175	0.62	ns	0.207608	NS
Glucose oxime_1	DeltaSn	14	-0.73876	0.0169357	0.14	*	0.853872	NS
Glucose oxime_1	MD	12	-0.17736	0.380864	0.67	ns	0.173925	NS
Glucose oxime_2	DeltaBi	14	-0.19244	0.374811	0.67	ns	0.173925	NS
Glucose oxime_2	DeltaBo	12	-0.325364	0.236183	0.56	ns	0.251812	NS
Glucose oxime_2	DeltaLa	10	-0.197556	0.660796	0.84	ns	0.0757207	NS
Glucose oxime_2	DeltaGi	12	-0.245976	0.621226	0.81	ns	0.091515	NS
Glucose oxime_2	DeltaSn	14	-0.0265364	0.497054	0.75	ns	0.124939	NS
Glucose oxime_2	MD	12	-0.208464	0.889275	0.96	ns	0.0177288	NS
Glucose_1	DeltaBi	14	-0.26511	0.572959	0.79	ns	0.102373	NS
Glucose_1	DeltaBo	12	-0.869953	0.340528	0.64	ns	0.19382	NS
Glucose_1	DeltaLa	10	-0.346487	0.452213	0.72	ns	0.142668	NS
Glucose_1	DeltaGi	12	-0.81303	0.0585387	0.3	ns	0.522879	NS
Glucose_1	DeltaSn	14	0.264055	0.881258	0.95	ns	0.0222764	NS
Glucose_1	MD	12	0.387704	0.127951	0.44	ns	0.356547	NS
Glucose_3	DeltaBi	14	-0.188834	0.440329	0.71	ns	0.148742	NS
Glucose_3	DeltaBo	12	0.0952889	0.51785	0.75	ns	0.124939	NS
Glucose_3	DeltaLa	10	-0.749318	0.312733	0.62	ns	0.207608	NS
Glucose_3	DeltaGi	12	-0.535863	0.180287	0.5	ns	0.30103	NS
Glucose_3	DeltaSn	14	-0.428748	0.482527	0.74	ns	0.130768	NS
Glucose_3	MD	12	4.91823	6.9541e-11	2.1e-08	****	7.67778	UP	Glucose_3
Glutaconic acid	DeltaBi	14	0.211052	0.954189	0.99	ns	0.00436481	NS
Glutaconic acid	DeltaBo	12	-0.411296	0.0329099	0.22	*	0.657577	NS
Glutaconic acid	DeltaLa	10	0.072789	0.809968	0.92	ns	0.0362122	NS
Glutaconic acid	DeltaGi	12	-0.594438	0.141566	0.46	ns	0.337242	NS
Glutaconic acid	DeltaSn	14	-0.328066	0.350344	0.65	ns	0.187087	NS
Glutaconic acid	MD	12	0.37542	0.141566	0.46	ns	0.337242	NS
Glutamic acid	DeltaBi	14	-0.00835789	0.972504	0.99	ns	0.00436481	NS
Glutamic acid	DeltaBo	12	-0.916305	0.0375998	0.24	*	0.619789	NS
Glutamic acid	DeltaLa	10	-0.644833	0.299143	0.62	ns	0.207608	NS
Glutamic acid	DeltaGi	12	-0.339667	0.302964	0.62	ns	0.207608	NS
Glutamic acid	DeltaSn	14	-0.0777895	1	1	ns	0	NS
Glutamic acid	MD	12	0.291616	0.134629	0.45	ns	0.346787	NS
Glutamine	DeltaBi	14	0.00987447	0.604753	0.8	ns	0.09691	NS
Glutamine	DeltaBo	12	-1.61402	0.0428276	0.25	*	0.60206	NS
Glutamine	DeltaLa	10	-1.80602	0.0549831	0.29	ns	0.537602	NS
Glutamine	DeltaGi	12	0.233837	0.7516	0.89	ns	0.05061	NS
Glutamine	DeltaSn	14	-0.86605	0.134738	0.45	ns	0.346787	NS
Glutamine	MD	12	-0.308299	0.51785	0.75	ns	0.124939	NS
Glutaric acid	DeltaBi	14	0.0842747	0.670534	0.84	ns	0.0757207	NS
Glutaric acid	DeltaBo	12	-0.27267	0.367113	0.67	ns	0.173925	NS
Glutaric acid	DeltaLa	10	-0.702613	0.148617	0.47	ns	0.327902	NS
Glutaric acid	DeltaGi	12	-0.369408	0.485426	0.74	ns	0.130768	NS
Glutaric acid	DeltaSn	14	-0.822919	0.00835063	0.084	**	1.07572	NS
Glutaric acid	MD	12	-0.67443	0.0621789	0.31	ns	0.508638	NS
Glyceric acid	DeltaBi	14	2.1338	0.704415	0.86	ns	0.0655015	NS
Glyceric acid	DeltaBo	12	-0.517273	0.171989	0.5	ns	0.30103	NS
Glyceric acid	DeltaLa	10	-0.687929	0.111531	0.41	ns	0.387216	NS
Glyceric acid	DeltaGi	12	-0.773737	0.302964	0.62	ns	0.207608	NS
Glyceric acid	DeltaSn	14	-0.144764	0.454161	0.72	ns	0.142668	NS
Glyceric acid	MD	12	1.88492	0.80993	0.92	ns	0.0362122	NS
Glycerol-2-phosphate	DeltaBi	14	0.195333	0.426737	0.7	ns	0.154902	NS
Glycerol-2-phosphate	DeltaBo	12	-1.24246	0.0517734	0.28	ns	0.552842	NS
Glycerol-2-phosphate	DeltaLa	10	-1.67723	3.10848e-05	0.00078	****	3.10791	DOWN	Glycerol-2-phosphate
Glycerol-2-phosphate	DeltaGi	12	-0.19328	0.485426	0.74	ns	0.130768	NS
Glycerol-2-phosphate	DeltaSn	14	-0.607402	0.0711168	0.32	ns	0.49485	NS
Glycerol-2-phosphate	MD	12	-1.72923	5.2041e-06	0.00019	****	3.72125	DOWN	Glycerol-2-phosphate
Glycerol-3-phosphate	DeltaBi	14	-0.203109	0.541962	0.77	ns	0.113509	NS
Glycerol-3-phosphate	DeltaBo	12	-0.219833	0.909313	0.97	ns	0.0132283	NS
Glycerol-3-phosphate	DeltaLa	10	-0.475612	0.341071	0.64	ns	0.19382	NS
Glycerol-3-phosphate	DeltaGi	12	0.0278535	0.80993	0.92	ns	0.0362122	NS
Glycerol-3-phosphate	DeltaSn	14	-0.41196	0.0789326	0.34	ns	0.468521	NS
Glycerol-3-phosphate	MD	12	-0.519656	0.0930132	0.37	ns	0.431798	NS
Glyceryl-glycoside	DeltaBi	14	-0.148769	0.454161	0.72	ns	0.142668	NS
Glyceryl-glycoside	DeltaBo	12	-0.137733	0.469625	0.72	ns	0.142668	NS
Glyceryl-glycoside	DeltaLa	10	0.688813	0.204258	0.53	ns	0.275724	NS
Glyceryl-glycoside	DeltaGi	12	-0.383894	0.423924	0.7	ns	0.154902	NS
Glyceryl-glycoside	DeltaSn	14	-0.322554	0.33849	0.64	ns	0.19382	NS
Glyceryl-glycoside	MD	12	0.621375	0.00611311	0.066	**	1.18046	NS
Glycine	DeltaBi	14	0.370501	0.350344	0.65	ns	0.187087	NS
Glycine	DeltaBo	12	-0.744639	0.012804	0.11	*	0.958607	NS
Glycine	DeltaLa	10	-0.771511	0.0413568	0.25	*	0.60206	NS
Glycine	DeltaGi	12	-0.305854	0.409272	0.69	ns	0.161151	NS
Glycine	DeltaSn	14	-0.626957	0.0573423	0.3	ns	0.522879	NS
Glycine	MD	12	-0.636447	0.0109336	0.1	*	1	NS
Guaninine	DeltaBi	14	-0.97971	0.243275	0.57	ns	0.244125	NS
Guaninine	DeltaBo	12	-0.277009	0.109415	0.41	ns	0.387216	NS
Guaninine	DeltaLa	10	0.134966	0.809968	0.92	ns	0.0362122	NS
Guaninine	DeltaGi	12	-0.397842	0.171989	0.5	ns	0.30103	NS
Guaninine	DeltaSn	14	-0.314937	0.199187	0.53	ns	0.275724	NS
Guaninine	MD	12	-2.31453	1.04113e-05	0.00031	****	3.50864	DOWN	Guaninine
Heptaethylene glycol_1	DeltaBi	14	-0.0594936	0.791526	0.91	ns	0.0409586	NS
Heptaethylene glycol_1	DeltaBo	12	-0.234787	0.0785931	0.34	ns	0.468521	NS
Heptaethylene glycol_1	DeltaLa	10	-0.474253	0.0674031	0.32	ns	0.49485	NS
Heptaethylene glycol_1	DeltaGi	12	-0.00284982	0.969714	0.99	ns	0.00436481	NS
Heptaethylene glycol_1	DeltaSn	14	-0.0851929	0.738878	0.88	ns	0.0555173	NS
Heptaethylene glycol_1	MD	12	-0.45127	0.148765	0.47	ns	0.327902	NS
Histidine	DeltaBi	14	-0.272764	0.637295	0.82	ns	0.0861861	NS
Histidine	DeltaBo	12	-0.830919	0.0621789	0.31	ns	0.508638	NS
Histidine	DeltaLa	10	-1.24324	0.0205471	0.16	*	0.79588	NS
Histidine	DeltaGi	12	-0.373346	0.302964	0.62	ns	0.207608	NS
Histidine	DeltaSn	14	-0.489491	0.262654	0.59	ns	0.229148	NS
Histidine	MD	12	-0.765332	0.315175	0.62	ns	0.207608	NS
Homocysteine	DeltaBi	14	0.161024	0.954189	0.99	ns	0.00436481	NS
Homocysteine	DeltaBo	12	-0.568326	0.0456568	0.26	*	0.585027	NS
Homocysteine	DeltaLa	10	-1.1306	0.174845	0.5	ns	0.30103	NS
Homocysteine	DeltaGi	12	-0.464032	0.53446	0.76	ns	0.119186	NS
Homocysteine	DeltaSn	14	-0.606599	0.0749437	0.33	ns	0.481486	NS
Homocysteine	MD	12	0.100191	0.969714	0.99	ns	0.00436481	NS
Homoserine	DeltaBi	14	0.332598	0.413387	0.69	ns	0.161151	NS
Homoserine	DeltaBo	12	-0.482928	0.226124	0.55	ns	0.259637	NS
Homoserine	DeltaLa	10	-0.240796	0.966162	0.99	ns	0.00436481	NS
Homoserine	DeltaGi	12	0.305649	0.340528	0.64	ns	0.19382	NS
Homoserine	DeltaSn	14	0.991809	0.000340889	0.0061	***	2.21467	UP	Homoserine
Homoserine	MD	12	2.0976	6.21557e-06	0.00021	****	3.67778	UP	Homoserine
Hydroisoferulic Acid	DeltaBi	14	-0.299871	0.387421	0.68	ns	0.167491	NS
Hydroisoferulic Acid	DeltaBo	12	-0.92337	0.0659986	0.31	ns	0.508638	NS
Hydroisoferulic Acid	DeltaLa	10	-2.62364	0.000120198	0.0024	***	2.61979	DOWN	Hydroisoferulic Acid
Hydroisoferulic Acid	DeltaGi	12	-0.563445	0.148765	0.47	ns	0.327902	NS
Hydroisoferulic Acid	DeltaSn	14	-0.749893	0.0362572	0.24	*	0.619789	NS
Hydroisoferulic Acid	MD	12	-2.01163	0.000148159	0.003	***	2.52288	DOWN	Hydroisoferulic Acid
Hypoxanthine	DeltaBi	14	-0.324074	0.604753	0.8	ns	0.09691	NS
Hypoxanthine	DeltaBo	12	-0.572942	0.0232673	0.18	*	0.744727	NS
Hypoxanthine	DeltaLa	10	-0.522389	0.225701	0.55	ns	0.259637	NS
Hypoxanthine	DeltaGi	12	-0.435049	0.148765	0.47	ns	0.327902	NS
Hypoxanthine	DeltaSn	14	-0.348783	0.374811	0.67	ns	0.173925	NS
Hypoxanthine	MD	12	-2.12143	1.36738e-06	5.9e-05	****	4.22915	DOWN	Hypoxanthine
Indole-3-butyric acid_targ	DeltaBi	14	-0.0870854	0.809297	0.92	ns	0.0362122	NS
Indole-3-butyric acid_targ	DeltaBo	12	0.165115	0.732442	0.88	ns	0.0555173	NS
Indole-3-butyric acid_targ	DeltaLa	10	-0.103522	0.285941	0.61	ns	0.21467	NS
Indole-3-butyric acid_targ	DeltaGi	12	-0.173366	0.621226	0.81	ns	0.091515	NS
Indole-3-butyric acid_targ	DeltaSn	14	0.129958	0.557359	0.78	ns	0.107905	NS
Indole-3-butyric acid_targ	MD	12	-0.0944675	0.121526	0.43	ns	0.366532	NS
Indole-3-lactic acid	DeltaBi	14	-0.503398	0.791526	0.91	ns	0.0409586	NS
Indole-3-lactic acid	DeltaBo	12	-0.919035	0.438869	0.71	ns	0.148742	NS
Indole-3-lactic acid	DeltaLa	10	-3.04232	1.7686e-05	0.00048	****	3.31876	DOWN	Indole-3-lactic acid
Indole-3-lactic acid	DeltaGi	12	-0.182115	0.409272	0.69	ns	0.161151	NS
Indole-3-lactic acid	DeltaSn	14	-0.531155	0.588759	0.8	ns	0.09691	NS
Indole-3-lactic acid	MD	12	-3.32882	1.11321e-06	5.1e-05	****	4.29243	DOWN	Indole-3-lactic acid
Inosine	DeltaBi	14	-0.292733	0.637295	0.82	ns	0.0861861	NS
Inosine	DeltaBo	12	0.0174443	0.485426	0.74	ns	0.130768	NS
Inosine	DeltaLa	10	-0.195414	0.248649	0.57	ns	0.244125	NS
Inosine	DeltaGi	12	-0.162244	0.454105	0.72	ns	0.142668	NS
Inosine	DeltaSn	14	-0.0143994	0.899423	0.96	ns	0.0177288	NS
Inosine	MD	12	1.66928	4.27123e-05	0.001	****	3	UP	Inosine
Isoleucine	DeltaBi	14	0.298064	0.468228	0.72	ns	0.142668	NS
Isoleucine	DeltaBo	12	-0.31854	0.423924	0.7	ns	0.154902	NS
Isoleucine	DeltaLa	10	-0.15295	0.702389	0.86	ns	0.0655015	NS
Isoleucine	DeltaGi	12	0.384721	0.909313	0.97	ns	0.0132283	NS
Isoleucine	DeltaSn	14	-0.133179	0.670534	0.84	ns	0.0757207	NS
Isoleucine	MD	12	0.675838	0.171989	0.5	ns	0.30103	NS
Isoxazole, 3-phenyl-5-[(phenylmethyl)thio]-	DeltaBi	14	1.36698	0.224899	0.55	ns	0.259637	NS
Isoxazole, 3-phenyl-5-[(phenylmethyl)thio]-	DeltaBo	12	1.21318	0.156232	0.48	ns	0.318759	NS
Isoxazole, 3-phenyl-5-[(phenylmethyl)thio]-	DeltaLa	10	0.99979	0.4186	0.7	ns	0.154902	NS
Isoxazole, 3-phenyl-5-[(phenylmethyl)thio]-	DeltaGi	12	0.682884	0.770908	0.9	ns	0.0457575	NS
Isoxazole, 3-phenyl-5-[(phenylmethyl)thio]-	DeltaSn	14	-2.10325	2.00852e-08	1.9e-06	****	5.72125	DOWN	Isoxazole, 3-phenyl-5-[(phenylmethyl)thio]-
Isoxazole, 3-phenyl-5-[(phenylmethyl)thio]-	MD	12	-2.15952	7.28024e-07	3.6e-05	****	4.4437	DOWN	Isoxazole, 3-phenyl-5-[(phenylmethyl)thio]-
Kynurenic Acid	DeltaBi	14	-0.77719	0.10146	0.39	ns	0.408935	NS
Kynurenic Acid	DeltaBo	12	-0.292031	0.485426	0.74	ns	0.130768	NS
Kynurenic Acid	DeltaLa	10	-0.974761	0.0720055	0.33	ns	0.481486	NS
Kynurenic Acid	DeltaGi	12	-0.496627	0.302964	0.62	ns	0.207608	NS
Kynurenic Acid	DeltaSn	14	-1.13091	0.00835063	0.084	**	1.07572	NS
Kynurenic Acid	MD	12	-2.06539	7.5626e-05	0.0016	****	2.79588	DOWN	Kynurenic Acid
Kynurenine	DeltaBi	14	-0.857591	0.16111	0.49	ns	0.309804	NS
Kynurenine	DeltaBo	12	-0.162101	0.829621	0.93	ns	0.0315171	NS
Kynurenine	DeltaLa	10	-2.89697	0.00022074	0.0041	***	2.38722	DOWN	Kynurenine
Kynurenine	DeltaGi	12	-0.545187	0.27947	0.6	ns	0.221849	NS
Kynurenine	DeltaSn	14	0.391726	0.468228	0.72	ns	0.142668	NS
Kynurenine	MD	12	1.46724	0.0249777	0.18	*	0.744727	NS
Lactose_1	DeltaBi	14	-0.0471359	0.738878	0.88	ns	0.0555173	NS
Lactose_1	DeltaBo	12	-0.488775	0.394918	0.68	ns	0.167491	NS
Lactose_1	DeltaLa	10	-1.41501	0.0330607	0.22	*	0.657577	NS
Lactose_1	DeltaGi	12	-0.260651	0.501503	0.75	ns	0.124939	NS
Lactose_1	DeltaSn	14	0.205414	0.721577	0.87	ns	0.0604807	NS
Lactose_1	MD	12	-0.50234	0.501503	0.75	ns	0.124939	NS
Lactose_2	DeltaBi	14	1.07457	0.0111729	0.1	*	1	NS
Lactose_2	DeltaBo	12	-0.420568	0.18887	0.51	ns	0.29243	NS
Lactose_2	DeltaLa	10	-0.0827135	0.988718	1	ns	0	NS
Lactose_2	DeltaGi	12	-0.652307	0.0401438	0.25	*	0.60206	NS
Lactose_2	DeltaSn	14	0.0801886	0.454161	0.72	ns	0.142668	NS
Lactose_2	MD	12	2.23476	2.47677e-06	9.9e-05	****	4.00436	UP	Lactose_2
Lactose_3	DeltaBi	14	1.65794	0.000630162	0.01	***	2	UP	Lactose_3
Lactose_3	DeltaBo	12	-0.374498	0.469625	0.72	ns	0.142668	NS
Lactose_3	DeltaLa	10	-1.4899	0.0413568	0.25	*	0.60206	NS
Lactose_3	DeltaGi	12	-0.220595	0.367113	0.67	ns	0.173925	NS
Lactose_3	DeltaSn	14	0.146179	0.620933	0.81	ns	0.091515	NS
Lactose_3	MD	12	3.6233	6.74547e-09	7.4e-07	****	6.13077	UP	Lactose_3
Lactose_4	DeltaBi	14	1.74429	0.00211889	0.027	**	1.56864	UP	Lactose_4
Lactose_4	DeltaBo	12	-0.323737	0.485426	0.74	ns	0.130768	NS
Lactose_4	DeltaLa	10	-1.0915	0.0477776	0.27	*	0.568636	NS
Lactose_4	DeltaGi	12	-0.572657	0.028716	0.2	*	0.69897	NS
Lactose_4	DeltaSn	14	-0.307437	0.588759	0.8	ns	0.09691	NS
Lactose_4	MD	12	2.21345	2.30807e-07	1.6e-05	****	4.79588	UP	Lactose_4
Lysine_1	DeltaBi	14	0.0417811	0.620933	0.81	ns	0.091515	NS
Lysine_1	DeltaBo	12	-1.06366	0.0187156	0.15	*	0.823909	NS
Lysine_1	DeltaLa	10	-1.64963	0.00022074	0.0041	***	2.38722	DOWN	Lysine_1
Lysine_1	DeltaGi	12	-0.359767	0.423924	0.7	ns	0.154902	NS
Lysine_1	DeltaSn	14	-1.56372	0.00616965	0.067	**	1.17393	NS
Lysine_1	MD	12	-1.34112	0.000354424	0.0062	***	2.20761	DOWN	Lysine_1
Lysine_2	DeltaBi	14	0.431599	0.791526	0.91	ns	0.0409586	NS
Lysine_2	DeltaBo	12	-1.46682	0.0659986	0.31	ns	0.508638	NS
Lysine_2	DeltaLa	10	-2.54808	0.000190329	0.0037	***	2.4318	DOWN	Lysine_2
Lysine_2	DeltaGi	12	-0.117171	0.551328	0.78	ns	0.107905	NS
Lysine_2	DeltaSn	14	-2.03502	0.00718832	0.075	**	1.12494	NS
Lysine_2	MD	12	-2.28197	0.000503668	0.0085	***	2.07058	DOWN	Lysine_2
Malic acid	DeltaBi	14	-0.018244	0.881258	0.95	ns	0.0222764	NS
Malic acid	DeltaBo	12	-0.130319	0.302964	0.62	ns	0.207608	NS
Malic acid	DeltaLa	10	-0.414269	0.225701	0.55	ns	0.259637	NS
Malic acid	DeltaGi	12	-0.288057	0.11535	0.42	ns	0.376751	NS
Malic acid	DeltaSn	14	-0.307017	0.168261	0.5	ns	0.30103	NS
Malic acid	MD	12	1.0967	1.44874e-05	0.00041	****	3.38722	UP	Malic acid
Maltose	DeltaBi	14	-1.00045	0.0103996	0.1	*	1	NS
Maltose	DeltaBo	12	-0.547701	0.423924	0.7	ns	0.154902	NS
Maltose	DeltaLa	10	-0.388099	0.898721	0.96	ns	0.0177288	NS
Maltose	DeltaGi	12	-1.39155	0.0109336	0.1	*	1	NS
Maltose	DeltaSn	14	-0.131647	0.809297	0.92	ns	0.0362122	NS
Maltose	MD	12	-0.406332	0.353667	0.65	ns	0.187087	NS
Mannitol	DeltaBi	14	-0.144753	0.374811	0.67	ns	0.173925	NS
Mannitol	DeltaBo	12	-0.111511	0.197742	0.53	ns	0.275724	NS
Mannitol	DeltaLa	10	-0.591868	0.0413568	0.25	*	0.60206	NS
Mannitol	DeltaGi	12	-0.310779	0.206907	0.53	ns	0.275724	NS
Mannitol	DeltaSn	14	-0.271274	0.0362572	0.24	*	0.619789	NS
Mannitol	MD	12	0.205306	0.969714	0.99	ns	0.00436481	NS
Mannose-6-phosphate	DeltaBi	14	-0.311764	0.0484996	0.27	*	0.568636	NS
Mannose-6-phosphate	DeltaBo	12	-0.319114	0.268187	0.59	ns	0.229148	NS
Mannose-6-phosphate	DeltaLa	10	-0.0511799	0.988718	1	ns	0	NS
Mannose-6-phosphate	DeltaGi	12	-0.218138	0.103718	0.4	ns	0.39794	NS
Mannose-6-phosphate	DeltaSn	14	-0.299521	0.0128695	0.11	*	0.958607	NS
Mannose-6-phosphate	MD	12	0.402628	0.257213	0.58	ns	0.236572	NS
Methionine Sulfoxide	DeltaBi	14	0.0558933	0.935897	0.98	ns	0.00877392	NS
Methionine Sulfoxide	DeltaBo	12	-0.586305	0.0879939	0.36	ns	0.443697	NS
Methionine Sulfoxide	DeltaLa	10	-0.77602	0.174845	0.5	ns	0.30103	NS
Methionine Sulfoxide	DeltaGi	12	-0.0617698	0.51785	0.75	ns	0.124939	NS
Methionine Sulfoxide	DeltaSn	14	-0.540038	0.0711168	0.32	ns	0.49485	NS
Methionine Sulfoxide	MD	12	-0.0397572	0.585806	0.8	ns	0.09691	NS
Methyl-a-Lyxofuranoside	DeltaBi	14	-0.362268	0.362452	0.67	ns	0.173925	NS
Methyl-a-Lyxofuranoside	DeltaBo	12	-0.97853	0.236183	0.56	ns	0.251812	NS
Methyl-a-Lyxofuranoside	DeltaLa	10	1.27658	0.00577505	0.063	**	1.20066	NS
Methyl-a-Lyxofuranoside	DeltaGi	12	-0.682765	0.180287	0.5	ns	0.30103	NS
Methyl-a-Lyxofuranoside	DeltaSn	14	0.306512	0.687398	0.85	ns	0.0705811	NS
Methyl-a-Lyxofuranoside	MD	12	1.63833	2.47677e-06	9.9e-05	****	4.00436	UP	Methyl-a-Lyxofuranoside
Methyl a-Lyxofuranoside	DeltaBi	14	-0.101166	0.653831	0.83	ns	0.0809219	NS
Methyl a-Lyxofuranoside	DeltaBo	12	0.19744	0.889275	0.96	ns	0.0177288	NS
Methyl a-Lyxofuranoside	DeltaLa	10	-0.398387	0.435225	0.71	ns	0.148742	NS
Methyl a-Lyxofuranoside	DeltaGi	12	-0.184188	0.485426	0.74	ns	0.130768	NS
Methyl a-Lyxofuranoside	DeltaSn	14	-0.0241503	0.773861	0.9	ns	0.0457575	NS
Methyl a-Lyxofuranoside	MD	12	0.655155	0.0659986	0.31	ns	0.508638	NS
Myo-Inositol phosphate	DeltaBi	14	-0.738284	0.588759	0.8	ns	0.09691	NS
Myo-Inositol phosphate	DeltaBo	12	-1.02573	0.268187	0.59	ns	0.229148	NS
Myo-Inositol phosphate	DeltaLa	10	-0.534767	0.702389	0.86	ns	0.0655015	NS
Myo-Inositol phosphate	DeltaGi	12	-0.596158	0.829621	0.93	ns	0.0315171	NS
Myo-Inositol phosphate	DeltaSn	14	-0.903679	0.604753	0.8	ns	0.09691	NS
Myo-Inositol phosphate	MD	12	-1.89333	0.148765	0.47	ns	0.327902	NS
Myo-inositol_1	DeltaBi	14	0.148254	0.511805	0.75	ns	0.124939	NS
Myo-inositol_1	DeltaBo	12	-0.260022	0.226124	0.55	ns	0.259637	NS
Myo-inositol_1	DeltaLa	10	-0.579551	0.312733	0.62	ns	0.207608	NS
Myo-inositol_1	DeltaGi	12	-0.200756	0.929407	0.98	ns	0.00877392	NS
Myo-inositol_1	DeltaSn	14	-0.250156	0.572959	0.79	ns	0.102373	NS
Myo-inositol_1	MD	12	-0.269181	0.829621	0.93	ns	0.0315171	NS
Myo-inositol_2	DeltaBi	14	-0.143957	0.738878	0.88	ns	0.0555173	NS
Myo-inositol_2	DeltaBo	12	-0.548445	0.028716	0.2	*	0.69897	NS
Myo-inositol_2	DeltaLa	10	-0.414009	0.681476	0.85	ns	0.0705811	NS
Myo-inositol_2	DeltaGi	12	-0.376868	0.454105	0.72	ns	0.142668	NS
Myo-inositol_2	DeltaSn	14	-0.223265	0.387421	0.68	ns	0.167491	NS
Myo-inositol_2	MD	12	-0.164103	0.869305	0.95	ns	0.0222764	NS
Myo-inositol_3	DeltaBi	14	0.0723102	0.756308	0.89	ns	0.05061	NS
Myo-inositol_3	DeltaBo	12	-0.238548	0.327697	0.64	ns	0.19382	NS
Myo-inositol_3	DeltaLa	10	-0.603827	0.326709	0.64	ns	0.19382	NS
Myo-inositol_3	DeltaGi	12	-0.0704247	0.7516	0.89	ns	0.05061	NS
Myo-inositol_3	DeltaSn	14	-0.289146	0.350344	0.65	ns	0.187087	NS
Myo-inositol_3	MD	12	-0.359838	0.909313	0.97	ns	0.0132283	NS
Myo-inositol_4	DeltaBi	14	0.444123	0.738878	0.88	ns	0.0555173	NS
Myo-inositol_4	DeltaBo	12	1.07913	0.00856974	0.086	**	1.0655	NS
Myo-inositol_4	DeltaLa	10	-3.24262	0.000757901	0.012	***	1.92082	DOWN	Myo-inositol_4
Myo-inositol_4	DeltaGi	12	-0.537668	0.657521	0.83	ns	0.0809219	NS
Myo-inositol_4	DeltaSn	14	0.171881	0.572959	0.79	ns	0.102373	NS
Myo-inositol_4	MD	12	0.895931	0.127951	0.44	ns	0.356547	NS
Myo-inositol_5	DeltaBi	14	-0.0167754	0.687398	0.85	ns	0.0705811	NS
Myo-inositol_5	DeltaBo	12	-0.26672	0.380864	0.67	ns	0.173925	NS
Myo-inositol_5	DeltaLa	10	-0.836792	0.386456	0.68	ns	0.167491	NS
Myo-inositol_5	DeltaGi	12	-0.287	0.394918	0.68	ns	0.167491	NS
Myo-inositol_5	DeltaSn	14	-0.41718	0.283046	0.6	ns	0.221849	NS
Myo-inositol_5	MD	12	-0.0915746	0.949545	0.99	ns	0.00436481	NS
Myo-inositol_6	DeltaBi	14	-0.946118	0.0111729	0.1	*	1	NS
Myo-inositol_6	DeltaBo	12	0.543601	0.163972	0.49	ns	0.309804	NS
Myo-inositol_6	DeltaLa	10	-0.958489	0.299143	0.62	ns	0.207608	NS
Myo-inositol_6	DeltaGi	12	-0.13825	0.949545	0.99	ns	0.00436481	NS
Myo-inositol_6	DeltaSn	14	-0.101949	0.899423	0.96	ns	0.0177288	NS
Myo-inositol_6	MD	12	-7.21286	6.9541e-11	2.1e-08	****	7.67778	DOWN	Myo-inositol_6
Myo-inositol_7	DeltaBi	14	-0.629789	0.0573423	0.3	ns	0.522879	NS
Myo-inositol_7	DeltaBo	12	0.064308	0.989903	1	ns	0	NS
Myo-inositol_7	DeltaLa	10	-1.0051	0.165756	0.49	ns	0.309804	NS
Myo-inositol_7	DeltaGi	12	0.152057	0.438869	0.71	ns	0.148742	NS
Myo-inositol_7	DeltaSn	14	0.0280324	0.954189	0.99	ns	0.00436481	NS
Myo-inositol_7	MD	12	-0.319904	0.236183	0.56	ns	0.251812	NS
Myo-inositol_8	DeltaBi	14	-0.203321	0.454161	0.72	ns	0.142668	NS
Myo-inositol_8	DeltaBo	12	0.0721542	0.551328	0.78	ns	0.107905	NS
Myo-inositol_8	DeltaLa	10	-3.146	0.000860505	0.013	***	1.88606	DOWN	Myo-inositol_8
Myo-inositol_8	DeltaGi	12	-1.01037	0.0550721	0.29	ns	0.537602	NS
Myo-inositol_8	DeltaSn	14	-1.08572	0.0605647	0.3	ns	0.522879	NS
Myo-inositol_8	MD	12	0.213465	0.423924	0.7	ns	0.154902	NS
Myo-inositol_9	DeltaBi	14	0.275896	0.972504	0.99	ns	0.00436481	NS
Myo-inositol_9	DeltaBo	12	2.29301	0.000148159	0.003	***	2.52288	UP	Myo-inositol_9
Myo-inositol_9	DeltaLa	10	-1.54978	0.00345347	0.041	**	1.38722	DOWN	Myo-inositol_9
Myo-inositol_9	DeltaGi	12	-1.14458	0.18887	0.51	ns	0.29243	NS
Myo-inositol_9	DeltaSn	14	0.406964	0.863154	0.95	ns	0.0222764	NS
Myo-inositol_9	MD	12	2.2537	0.000789404	0.012	***	1.92082	UP	Myo-inositol_9
N-Acetyl-D-glucosamine_1	DeltaBi	14	0.205524	0.588759	0.8	ns	0.09691	NS
N-Acetyl-D-glucosamine_1	DeltaBo	12	-0.652862	0.340528	0.64	ns	0.19382	NS
N-Acetyl-D-glucosamine_1	DeltaLa	10	3.89362	2.14308e-05	0.00056	****	3.25181	UP	N-Acetyl-D-glucosamine_1
N-Acetyl-D-glucosamine_1	DeltaGi	12	0.497985	0.501503	0.75	ns	0.124939	NS
N-Acetyl-D-glucosamine_1	DeltaSn	14	0.128523	0.557359	0.78	ns	0.107905	NS
N-Acetyl-D-glucosamine_1	MD	12	4.51896	4.86787e-10	7.6e-08	****	7.11919	UP	N-Acetyl-D-glucosamine_1
N-Acetyl-D-glucosamine_2	DeltaBi	14	-0.104009	0.604753	0.8	ns	0.09691	NS
N-Acetyl-D-glucosamine_2	DeltaBo	12	-1.96644	0.675974	0.84	ns	0.0757207	NS
N-Acetyl-D-glucosamine_2	DeltaLa	10	1.47449	0.140555	0.46	ns	0.337242	NS
N-Acetyl-D-glucosamine_2	DeltaGi	12	-0.984934	0.949545	0.99	ns	0.00436481	NS
N-Acetyl-D-glucosamine_2	DeltaSn	14	-2.0023	0.111757	0.41	ns	0.387216	NS
N-Acetyl-D-glucosamine_2	MD	12	1.77616	0.171989	0.5	ns	0.30103	NS
Oleamide	DeltaBi	14	-0.079556	0.283046	0.6	ns	0.221849	NS
Oleamide	DeltaBo	12	-0.55103	0.0351902	0.23	*	0.638272	NS
Oleamide	DeltaLa	10	-0.192814	0.0988519	0.39	ns	0.408935	NS
Oleamide	DeltaGi	12	-0.083299	0.340528	0.64	ns	0.19382	NS
Oleamide	DeltaSn	14	-0.0567327	0.374811	0.67	ns	0.173925	NS
Oleamide	MD	12	-0.133895	0.568445	0.79	ns	0.102373	NS
Ornithine_1	DeltaBi	14	-0.395636	0.440329	0.71	ns	0.148742	NS
Ornithine_1	DeltaBo	12	-0.81426	0.0621789	0.31	ns	0.508638	NS
Ornithine_1	DeltaLa	10	-0.101452	0.600296	0.8	ns	0.09691	NS
Ornithine_1	DeltaGi	12	-0.44467	0.226124	0.55	ns	0.259637	NS
Ornithine_1	DeltaSn	14	-0.424018	0.168261	0.5	ns	0.30103	NS
Ornithine_1	MD	12	-0.521732	0.770908	0.9	ns	0.0457575	NS
Ornithine_2	DeltaBi	14	0.210193	0.917639	0.97	ns	0.0132283	NS
Ornithine_2	DeltaBo	12	-0.170941	0.409272	0.69	ns	0.161151	NS
Ornithine_2	DeltaLa	10	-0.107008	0.943632	0.99	ns	0.00436481	NS
Ornithine_2	DeltaGi	12	-0.201164	0.53446	0.76	ns	0.119186	NS
Ornithine_2	DeltaSn	14	-0.296547	0.0830879	0.35	ns	0.455932	NS
Ornithine_2	MD	12	0.104221	0.469625	0.72	ns	0.142668	NS
Penicillamine	DeltaBi	14	0.170011	0.881258	0.95	ns	0.0222764	NS
Penicillamine	DeltaBo	12	-0.131629	0.551328	0.78	ns	0.107905	NS
Penicillamine	DeltaLa	10	0.634803	0.341071	0.64	ns	0.19382	NS
Penicillamine	DeltaGi	12	0.138723	0.829621	0.93	ns	0.0315171	NS
Penicillamine	DeltaSn	14	0.0488041	0.84512	0.94	ns	0.0268721	NS
Penicillamine	MD	12	0.594847	0.109415	0.41	ns	0.387216	NS
Pentitol, 3-desoxy	DeltaBi	14	0.151546	0.33849	0.64	ns	0.19382	NS
Pentitol, 3-desoxy	DeltaBo	12	-0.986019	0.0118372	0.11	*	0.958607	NS
Pentitol, 3-desoxy	DeltaLa	10	-0.892702	0.111531	0.41	ns	0.387216	NS
Pentitol, 3-desoxy	DeltaGi	12	-0.311821	0.909313	0.97	ns	0.0132283	NS
Pentitol, 3-desoxy	DeltaSn	14	-0.559394	0.293624	0.61	ns	0.21467	NS
Pentitol, 3-desoxy	MD	12	-1.1096	0.0173768	0.14	*	0.853872	NS
Phenylalanine	DeltaBi	14	-0.233408	0.84512	0.94	ns	0.0268721	NS
Phenylalanine	DeltaBo	12	-0.195741	0.409272	0.69	ns	0.161151	NS
Phenylalanine	DeltaLa	10	-0.268029	0.921146	0.97	ns	0.0132283	NS
Phenylalanine	DeltaGi	12	-0.21182	0.268187	0.59	ns	0.229148	NS
Phenylalanine	DeltaSn	14	0.0819451	0.935897	0.98	ns	0.00877392	NS
Phenylalanine	MD	12	1.08338	8.6823e-05	0.0018	****	2.74473	UP	Phenylalanine
Phloretic acid	DeltaBi	14	0.71745	0.252838	0.58	ns	0.236572	NS
Phloretic acid	DeltaBo	12	-1.35935	0.0401438	0.25	*	0.60206	NS
Phloretic acid	DeltaLa	10	-4.16365	1.7686e-05	0.00048	****	3.31876	DOWN	Phloretic acid
Phloretic acid	DeltaGi	12	-0.622355	0.340528	0.64	ns	0.19382	NS
Phloretic acid	DeltaSn	14	-0.696064	0.315547	0.62	ns	0.207608	NS
Phloretic acid	MD	12	-4.96084	5.84561e-07	3.1e-05	****	4.50864	DOWN	Phloretic acid
Phosphorylethanolamine	DeltaBi	14	-0.289316	0.207514	0.53	ns	0.275724	NS
Phosphorylethanolamine	DeltaBo	12	-0.225797	0.380864	0.67	ns	0.173925	NS
Phosphorylethanolamine	DeltaLa	10	-0.0573775	0.766394	0.9	ns	0.0457575	NS
Phosphorylethanolamine	DeltaGi	12	-0.568935	0.0428276	0.25	*	0.60206	NS
Phosphorylethanolamine	DeltaSn	14	-0.60484	0.0250644	0.18	*	0.744727	NS
Phosphorylethanolamine	MD	12	-0.248613	0.485426	0.74	ns	0.130768	NS
Pinitol_2	DeltaBi	14	0.266452	0.954189	0.99	ns	0.00436481	NS
Pinitol_2	DeltaBo	12	0.728327	0.103718	0.4	ns	0.39794	NS
Pinitol_2	DeltaLa	10	-0.335307	0.0674031	0.32	ns	0.49485	NS
Pinitol_2	DeltaGi	12	-0.580093	0.302964	0.62	ns	0.207608	NS
Pinitol_2	DeltaSn	14	0.503938	0.283046	0.6	ns	0.221849	NS
Pinitol_2	MD	12	0.821471	0.0517734	0.28	ns	0.552842	NS
Pinitol_3	DeltaBi	14	1.08196	0.756308	0.89	ns	0.05061	NS
Pinitol_3	DeltaBo	12	1.95581	0.00201577	0.026	**	1.58503	UP	Pinitol_3
Pinitol_3	DeltaLa	10	-4.29792	0.00383827	0.045	**	1.34679	DOWN	Pinitol_3
Pinitol_3	DeltaGi	12	-1.33321	0.639269	0.82	ns	0.0861861	NS
Pinitol_3	DeltaSn	14	0.944846	0.637295	0.82	ns	0.0861861	NS
Pinitol_3	MD	12	2.06381	0.00392091	0.045	**	1.34679	UP	Pinitol_3
Proline	DeltaBi	14	-0.0800976	0.935897	0.98	ns	0.00877392	NS
Proline	DeltaBo	12	-0.611709	0.0585387	0.3	ns	0.522879	NS
Proline	DeltaLa	10	-2.36063	0.000294792	0.0054	***	2.26761	DOWN	Proline
Proline	DeltaGi	12	-0.377821	0.353667	0.65	ns	0.187087	NS
Proline	DeltaSn	14	-0.43081	0.122839	0.43	ns	0.366532	NS
Proline	MD	12	-2.10775	1.36738e-06	5.9e-05	****	4.22915	DOWN	Proline
Propanoic acid, 3,3'-thiobis-, didodecyl ester	DeltaBi	14	-0.799701	0.233962	0.56	ns	0.251812	NS
Propanoic acid, 3,3'-thiobis-, didodecyl ester	DeltaBo	12	-0.70552	0.0550721	0.29	ns	0.537602	NS
Propanoic acid, 3,3'-thiobis-, didodecyl ester	DeltaLa	10	-0.403138	0.370947	0.67	ns	0.173925	NS
Propanoic acid, 3,3'-thiobis-, didodecyl ester	DeltaGi	12	-0.696348	0.291062	0.61	ns	0.21467	NS
Propanoic acid, 3,3'-thiobis-, didodecyl ester	DeltaSn	14	-0.357947	0.604753	0.8	ns	0.09691	NS
Propanoic acid, 3,3'-thiobis-, didodecyl ester	MD	12	-0.738048	0.53446	0.76	ns	0.119186	NS
Protocatechoic acid	DeltaBi	14	-0.0107426	0.440329	0.71	ns	0.148742	NS
Protocatechoic acid	DeltaBo	12	-0.129856	0.27947	0.6	ns	0.221849	NS
Protocatechoic acid	DeltaLa	10	-0.244061	0.248649	0.57	ns	0.244125	NS
Protocatechoic acid	DeltaGi	12	-0.0391871	0.639269	0.82	ns	0.0861861	NS
Protocatechoic acid	DeltaSn	14	0.00684555	0.283046	0.6	ns	0.221849	NS
Protocatechoic acid	MD	12	0.0250625	0.7516	0.89	ns	0.05061	NS
Pseudouridine	DeltaBi	14	-0.385	0.426737	0.7	ns	0.154902	NS
Pseudouridine	DeltaBo	12	-0.33827	0.0456568	0.26	*	0.585027	NS
Pseudouridine	DeltaLa	10	-0.0892372	0.854121	0.94	ns	0.0268721	NS
Pseudouridine	DeltaGi	12	-0.271766	0.257213	0.58	ns	0.236572	NS
Pseudouridine	DeltaSn	14	-0.298023	0.117198	0.43	ns	0.366532	NS
Pseudouridine	MD	12	-0.02661	0.675974	0.84	ns	0.0757207	NS
Putrescine	DeltaBi	14	-0.129582	0.272723	0.59	ns	0.229148	NS
Putrescine	DeltaBo	12	-0.365572	0.11535	0.42	ns	0.376751	NS
Putrescine	DeltaLa	10	-0.524217	0.0413568	0.25	*	0.60206	NS
Putrescine	DeltaGi	12	-0.262611	0.0659986	0.31	ns	0.508638	NS
Putrescine	DeltaSn	14	-0.0972382	0.224899	0.55	ns	0.259637	NS
Putrescine	MD	12	-0.473866	0.012804	0.11	*	0.958607	NS
Pyruvic acid	DeltaBi	14	0.0955692	0.809297	0.92	ns	0.0362122	NS
Pyruvic acid	DeltaBo	12	-0.201089	0.485426	0.74	ns	0.130768	NS
Pyruvic acid	DeltaLa	10	0.241502	0.876373	0.95	ns	0.0222764	NS
Pyruvic acid	DeltaGi	12	-0.0164287	0.657521	0.83	ns	0.0809219	NS
Pyruvic acid	DeltaSn	14	-0.124339	0.454161	0.72	ns	0.142668	NS
Pyruvic acid	MD	12	0.701143	0.0118372	0.11	*	0.958607	NS
Quininic acid	DeltaBi	14	0.147831	0.604753	0.8	ns	0.09691	NS
Quininic acid	DeltaBo	12	-0.0102056	0.869305	0.95	ns	0.0222764	NS
Quininic acid	DeltaLa	10	7.8239	9.69471e-06	0.0003	****	3.52288	UP	Quininic acid
Quininic acid	DeltaGi	12	-0.0764372	0.639269	0.82	ns	0.0861861	NS
Quininic acid	DeltaSn	14	-0.46359	0.183253	0.51	ns	0.29243	NS
Quininic acid	MD	12	8.40236	6.9541e-11	2.1e-08	****	7.67778	UP	Quininic acid
Rhamnopyranose	DeltaBi	14	0.920427	0.122839	0.43	ns	0.366532	NS
Rhamnopyranose	DeltaBo	12	-0.354697	0.291062	0.61	ns	0.21467	NS
Rhamnopyranose	DeltaLa	10	0.265307	0.469557	0.72	ns	0.142668	NS
Rhamnopyranose	DeltaGi	12	-0.413817	0.148765	0.47	ns	0.327902	NS
Rhamnopyranose	DeltaSn	14	0.0234058	0.773861	0.9	ns	0.0457575	NS
Rhamnopyranose	MD	12	3.21165	6.26564e-08	5e-06	****	5.30103	UP	Rhamnopyranose
Rhamnose_1	DeltaBi	14	-0.356597	0.293624	0.61	ns	0.21467	NS
Rhamnose_1	DeltaBo	12	3.60744	5.84561e-07	3.1e-05	****	4.50864	UP	Rhamnose_1
Rhamnose_1	DeltaLa	10	-2.74509	9.0751e-07	4.3e-05	****	4.36653	DOWN	Rhamnose_1
Rhamnose_1	DeltaGi	12	0.193393	0.829621	0.93	ns	0.0315171	NS
Rhamnose_1	DeltaSn	14	0.611517	0.326891	0.64	ns	0.19382	NS
Rhamnose_1	MD	12	-1.00706	0.00788688	0.08	**	1.09691	NS
Rhamnose_2	DeltaBi	14	-0.197121	0.233962	0.56	ns	0.251812	NS
Rhamnose_2	DeltaBo	12	-0.243497	0.226124	0.55	ns	0.259637	NS
Rhamnose_2	DeltaLa	10	-0.436508	0.523657	0.76	ns	0.119186	NS
Rhamnose_2	DeltaGi	12	-0.154957	0.469625	0.72	ns	0.142668	NS
Rhamnose_2	DeltaSn	14	-0.15253	0.362452	0.67	ns	0.173925	NS
Rhamnose_2	MD	12	2.84972	5.84561e-07	3.1e-05	****	4.50864	UP	Rhamnose_2
Ribitol	DeltaBi	14	-0.243278	0.293624	0.61	ns	0.21467	NS
Ribitol	DeltaBo	12	-0.303814	0.148765	0.47	ns	0.327902	NS
Ribitol	DeltaLa	10	-1.19196	0.0159633	0.13	*	0.886057	NS
Ribitol	DeltaGi	12	-0.12933	0.438869	0.71	ns	0.148742	NS
Ribitol	DeltaSn	14	-0.372945	0.0573423	0.3	ns	0.522879	NS
Ribitol	MD	12	-0.925309	0.0187156	0.15	*	0.823909	NS
Ribofuranose	DeltaBi	14	-0.318066	0.326891	0.64	ns	0.19382	NS
Ribofuranose	DeltaBo	12	-0.670743	0.000789404	0.012	***	1.92082	DOWN	Ribofuranose
Ribofuranose	DeltaLa	10	1.24348	0.0674031	0.32	ns	0.49485	NS
Ribofuranose	DeltaGi	12	-0.509607	0.0550721	0.29	ns	0.537602	NS
Ribofuranose	DeltaSn	14	-0.292827	0.216084	0.54	ns	0.267606	NS
Ribofuranose	MD	12	-0.25564	0.127951	0.44	ns	0.356547	NS
Ribopyranose	DeltaBi	14	0.162097	0.588759	0.8	ns	0.09691	NS
Ribopyranose	DeltaBo	12	0.0748223	1	1	ns	0	NS
Ribopyranose	DeltaLa	10	-0.195858	0.469557	0.72	ns	0.142668	NS
Ribopyranose	DeltaGi	12	-0.0897441	0.713445	0.87	ns	0.0604807	NS
Ribopyranose	DeltaSn	14	-0.086713	0.572959	0.79	ns	0.102373	NS
Ribopyranose	MD	12	0.395546	0.236183	0.56	ns	0.251812	NS
Sedoheptulose_1	DeltaBi	14	-0.504073	0.154186	0.48	ns	0.318759	NS
Sedoheptulose_1	DeltaBo	12	-0.127121	0.7516	0.89	ns	0.05061	NS
Sedoheptulose_1	DeltaLa	10	4.35211	2.53477e-06	9.9e-05	****	4.00436	UP	Sedoheptulose_1
Sedoheptulose_1	DeltaGi	12	0.149239	0.423924	0.7	ns	0.154902	NS
Sedoheptulose_1	DeltaSn	14	-0.579828	0.183253	0.51	ns	0.29243	NS
Sedoheptulose_1	MD	12	5.07272	4.86787e-10	7.6e-08	****	7.11919	UP	Sedoheptulose_1
Sedoheptulose_2	DeltaBi	14	-0.170126	0.387421	0.68	ns	0.167491	NS
Sedoheptulose_2	DeltaBo	12	-0.154205	0.226124	0.55	ns	0.259637	NS
Sedoheptulose_2	DeltaLa	10	-0.684973	0.0223015	0.17	*	0.769551	NS
Sedoheptulose_2	DeltaGi	12	-0.471622	0.315175	0.62	ns	0.207608	NS
Sedoheptulose_2	DeltaSn	14	-0.630927	0.0158282	0.13	*	0.886057	NS
Sedoheptulose_2	MD	12	-0.0560993	0.53446	0.76	ns	0.119186	NS
Serine	DeltaBi	14	0.127674	0.557359	0.78	ns	0.107905	NS
Serine	DeltaBo	12	-0.163279	0.148765	0.47	ns	0.327902	NS
Serine	DeltaLa	10	-1.3078	0.00110313	0.016	**	1.79588	DOWN	Serine
Serine	DeltaGi	12	-0.0513331	0.469625	0.72	ns	0.142668	NS
Serine	DeltaSn	14	-0.169715	0.990833	1	ns	0	NS
Serine	MD	12	-0.412483	0.353667	0.65	ns	0.187087	NS
Serotonin_targ	DeltaBi	14	0.467624	0.482527	0.74	ns	0.130768	NS
Serotonin_targ	DeltaBo	12	-0.692762	0.171989	0.5	ns	0.30103	NS
Serotonin_targ	DeltaLa	10	-1.55619	0.273125	0.59	ns	0.229148	NS
Serotonin_targ	DeltaGi	12	-1.13751	0.0621789	0.31	ns	0.508638	NS
Serotonin_targ	DeltaSn	14	-0.213045	0.154186	0.48	ns	0.318759	NS
Serotonin_targ	MD	12	1.62465	0.0659986	0.31	ns	0.508638	NS
Sorbitol	DeltaBi	14	-0.676516	0.0639317	0.31	ns	0.508638	NS
Sorbitol	DeltaBo	12	-0.656653	0.134629	0.45	ns	0.346787	NS
Sorbitol	DeltaLa	10	0.066113	0.681476	0.85	ns	0.0705811	NS
Sorbitol	DeltaGi	12	-0.446329	0.302964	0.62	ns	0.207608	NS
Sorbitol	DeltaSn	14	-0.349123	0.207514	0.53	ns	0.275724	NS
Sorbitol	MD	12	0.469137	0.156232	0.48	ns	0.318759	NS
Suberic acid	DeltaBi	14	0.554877	0.111757	0.41	ns	0.387216	NS
Suberic acid	DeltaBo	12	-0.280723	0.568445	0.79	ns	0.102373	NS
Suberic acid	DeltaLa	10	-0.398352	0.132822	0.45	ns	0.346787	NS
Suberic acid	DeltaGi	12	-0.199064	0.51785	0.75	ns	0.124939	NS
Suberic acid	DeltaSn	14	0.0815198	0.935897	0.98	ns	0.00877392	NS
Suberic acid	MD	12	0.0746665	0.770908	0.9	ns	0.0457575	NS
Succinic acid	DeltaBi	14	0.533087	0.426737	0.7	ns	0.154902	NS
Succinic acid	DeltaBo	12	-0.245136	0.171989	0.5	ns	0.30103	NS
Succinic acid	DeltaLa	10	-1.43351	3.72267e-05	0.00089	****	3.05061	DOWN	Succinic acid
Succinic acid	DeltaGi	12	-0.132163	0.353667	0.65	ns	0.187087	NS
Succinic acid	DeltaSn	14	0.0447391	0.84512	0.94	ns	0.0268721	NS
Succinic acid	MD	12	-2.05525	4.34318e-06	0.00016	****	3.79588	DOWN	Succinic acid
Sucrose_1	DeltaBi	14	-0.192501	0.272723	0.59	ns	0.229148	NS
Sucrose_1	DeltaBo	12	-0.425516	0.216366	0.54	ns	0.267606	NS
Sucrose_1	DeltaLa	10	-0.294282	0.312733	0.62	ns	0.207608	NS
Sucrose_1	DeltaGi	12	-0.184797	0.80993	0.92	ns	0.0362122	NS
Sucrose_1	DeltaSn	14	0.0868867	0.756308	0.89	ns	0.05061	NS
Sucrose_1	MD	12	0.835834	0.00149072	0.02	**	1.69897	UP	Sucrose_1
Sucrose_2	DeltaBi	14	-0.574631	0.0674476	0.32	ns	0.49485	NS
Sucrose_2	DeltaBo	12	-0.188478	0.790355	0.91	ns	0.0409586	NS
Sucrose_2	DeltaLa	10	-0.548084	0.402342	0.69	ns	0.161151	NS
Sucrose_2	DeltaGi	12	-0.32916	0.327697	0.64	ns	0.19382	NS
Sucrose_2	DeltaSn	14	-0.409351	1	1	ns	0	NS
Sucrose_2	MD	12	2.49731	8.34492e-10	1.2e-07	****	6.92082	UP	Sucrose_2
Sucrose_3	DeltaBi	14	-0.299069	0.154186	0.48	ns	0.318759	NS
Sucrose_3	DeltaBo	12	-0.375732	0.0375998	0.24	*	0.619789	NS
Sucrose_3	DeltaLa	10	-0.0774432	0.660796	0.84	ns	0.0757207	NS
Sucrose_3	DeltaGi	12	-0.239712	0.141566	0.46	ns	0.337242	NS
Sucrose_3	DeltaSn	14	-0.15272	0.827165	0.93	ns	0.0315171	NS
Sucrose_3	MD	12	1.7073	5.84561e-07	3.1e-05	****	4.50864	UP	Sucrose_3
Sucrose_4	DeltaBi	14	0.75199	0.0341461	0.23	*	0.638272	NS
Sucrose_4	DeltaBo	12	-0.388755	0.657521	0.83	ns	0.0809219	NS
Sucrose_4	DeltaLa	10	-0.353312	0.523657	0.76	ns	0.119186	NS
Sucrose_4	DeltaGi	12	-1.08724	0.000148159	0.003	***	2.52288	DOWN	Sucrose_4
Sucrose_4	DeltaSn	14	-0.31567	0.827165	0.93	ns	0.0315171	NS
Sucrose_4	MD	12	1.43439	0.000191587	0.0037	***	2.4318	UP	Sucrose_4
Sucrose_5	DeltaBi	14	-0.615706	0.326891	0.64	ns	0.19382	NS
Sucrose_5	DeltaBo	12	0.260135	0.889275	0.96	ns	0.0177288	NS
Sucrose_5	DeltaLa	10	0.656892	0.174845	0.5	ns	0.30103	NS
Sucrose_5	DeltaGi	12	-0.360378	0.27947	0.6	ns	0.221849	NS
Sucrose_5	DeltaSn	14	-0.667618	0.216084	0.54	ns	0.267606	NS
Sucrose_5	MD	12	2.22806	3.17121e-05	0.00078	****	3.10791	UP	Sucrose_5
Talose	DeltaBi	14	-0.26848	0.168261	0.5	ns	0.30103	NS
Talose	DeltaBo	12	-0.183217	0.291062	0.61	ns	0.21467	NS
Talose	DeltaLa	10	3.43999	2.58557e-05	0.00066	****	3.18046	UP	Talose
Talose	DeltaGi	12	-0.249654	0.0375998	0.24	*	0.619789	NS
Talose	DeltaSn	14	-0.349774	0.0749437	0.33	ns	0.481486	NS
Talose	MD	12	5.3515	7.28024e-07	3.6e-05	****	4.4437	UP	Talose
Tartrate_targ	DeltaBi	14	-0.220142	0.128684	0.44	ns	0.356547	NS
Tartrate_targ	DeltaBo	12	-0.13168	0.568445	0.79	ns	0.102373	NS
Tartrate_targ	DeltaLa	10	-0.0599735	0.788101	0.91	ns	0.0409586	NS
Tartrate_targ	DeltaGi	12	-0.193505	0.0621789	0.31	ns	0.508638	NS
Tartrate_targ	DeltaSn	14	-0.236804	0.216084	0.54	ns	0.267606	NS
Tartrate_targ	MD	12	0.264082	0.27947	0.6	ns	0.221849	NS
Threitol_1	DeltaBi	14	0.226214	0.17564	0.5	ns	0.30103	NS
Threitol_1	DeltaBo	12	-0.0714681	0.929407	0.98	ns	0.00877392	NS
Threitol_1	DeltaLa	10	-0.287313	0.118317	0.43	ns	0.366532	NS
Threitol_1	DeltaGi	12	-0.0875007	0.7516	0.89	ns	0.05061	NS
Threitol_1	DeltaSn	14	-0.458736	0.0711168	0.32	ns	0.49485	NS
Threitol_1	MD	12	-0.322338	0.268187	0.59	ns	0.229148	NS
Threitol_2	DeltaBi	14	0.185082	0.326891	0.64	ns	0.19382	NS
Threitol_2	DeltaBo	12	-0.0673599	0.675974	0.84	ns	0.0757207	NS
Threitol_2	DeltaLa	10	-0.454714	0.0261876	0.19	*	0.721246	NS
Threitol_2	DeltaGi	12	-0.277668	0.302964	0.62	ns	0.207608	NS
Threitol_2	DeltaSn	14	-0.313613	0.106512	0.41	ns	0.387216	NS
Threitol_2	MD	12	-0.268446	0.246545	0.57	ns	0.244125	NS
Threitol_3	DeltaBi	14	0.267834	0.687398	0.85	ns	0.0705811	NS
Threitol_3	DeltaBo	12	0.887054	0.0375998	0.24	*	0.619789	NS
Threitol_3	DeltaLa	10	-1.04872	0.132822	0.45	ns	0.346787	NS
Threitol_3	DeltaGi	12	-0.4261	0.639269	0.82	ns	0.0861861	NS
Threitol_3	DeltaSn	14	-0.216301	0.511805	0.75	ns	0.124939	NS
Threitol_3	MD	12	-0.463629	0.236183	0.56	ns	0.251812	NS
Threo-2,5-Hexodiulose	DeltaBi	14	1.16095	0.0711168	0.32	ns	0.49485	NS
Threo-2,5-Hexodiulose	DeltaBo	12	-0.229437	0.180287	0.5	ns	0.30103	NS
Threo-2,5-Hexodiulose	DeltaLa	10	-0.365262	0.248649	0.57	ns	0.244125	NS
Threo-2,5-Hexodiulose	DeltaGi	12	-0.41495	0.0831892	0.35	ns	0.455932	NS
Threo-2,5-Hexodiulose	DeltaSn	14	-0.00317807	0.827165	0.93	ns	0.0315171	NS
Threo-2,5-Hexodiulose	MD	12	2.28359	6.21557e-06	0.00021	****	3.67778	UP	Threo-2,5-Hexodiulose
Threonine	DeltaBi	14	0.0123239	0.704415	0.86	ns	0.0655015	NS
Threonine	DeltaBo	12	-0.295367	0.163972	0.49	ns	0.309804	NS
Threonine	DeltaLa	10	-0.686922	0.0768525	0.34	ns	0.468521	NS
Threonine	DeltaGi	12	0.0433708	0.438869	0.71	ns	0.148742	NS
Threonine	DeltaSn	14	-0.0201023	0.756308	0.89	ns	0.05061	NS
Threonine	MD	12	0.534523	0.121526	0.43	ns	0.366532	NS
Thymine	DeltaBi	14	-0.0360848	0.482527	0.74	ns	0.130768	NS
Thymine	DeltaBo	12	-0.274693	0.849417	0.94	ns	0.0268721	NS
Thymine	DeltaLa	10	-0.0652947	0.943632	0.99	ns	0.00436481	NS
Thymine	DeltaGi	12	-0.192068	0.585806	0.8	ns	0.09691	NS
Thymine	DeltaSn	14	-0.268429	0.216084	0.54	ns	0.267606	NS
Thymine	MD	12	-1.50822	4.94168e-05	0.0012	****	2.92082	DOWN	Thymine
Tricarballylic acid	DeltaBi	14	-0.265243	0.620933	0.81	ns	0.091515	NS
Tricarballylic acid	DeltaBo	12	-0.612323	0.0700037	0.32	ns	0.49485	NS
Tricarballylic acid	DeltaLa	10	-2.62285	1.44993e-07	1.1e-05	****	4.95861	DOWN	Tricarballylic acid
Tricarballylic acid	DeltaGi	12	-0.651249	0.367113	0.67	ns	0.173925	NS
Tricarballylic acid	DeltaSn	14	-0.634129	0.168261	0.5	ns	0.30103	NS
Tricarballylic acid	MD	12	-2.76144	9.6662e-09	9.9e-07	****	6.00436	DOWN	Tricarballylic acid
Tryptophan	DeltaBi	14	-0.289117	0.497054	0.75	ns	0.124939	NS
Tryptophan	DeltaBo	12	-0.525606	0.0831892	0.35	ns	0.455932	NS
Tryptophan	DeltaLa	10	-1.50179	0.00278345	0.034	**	1.46852	DOWN	Tryptophan
Tryptophan	DeltaGi	12	-0.649675	0.0879939	0.36	ns	0.443697	NS
Tryptophan	DeltaSn	14	-0.28798	0.326891	0.64	ns	0.19382	NS
Tryptophan	MD	12	-0.00502053	0.732442	0.88	ns	0.0555173	NS
Tyramine	DeltaBi	14	0.119381	0.990833	1	ns	0	NS
Tyramine	DeltaBo	12	-0.130223	0.969714	0.99	ns	0.00436481	NS
Tyramine	DeltaLa	10	-0.718624	0.0549831	0.29	ns	0.537602	NS
Tyramine	DeltaGi	12	-0.419758	0.197742	0.53	ns	0.275724	NS
Tyramine	DeltaSn	14	-2.88288	4.09784e-11	2.1e-08	****	7.67778	DOWN	Tyramine
Tyramine	MD	12	-3.06772	4.86787e-10	7.6e-08	****	7.11919	DOWN	Tyramine
Tyrosine	DeltaBi	14	-0.346897	0.482527	0.74	ns	0.130768	NS
Tyrosine	DeltaBo	12	-0.152558	0.394918	0.68	ns	0.167491	NS
Tyrosine	DeltaLa	10	0.093468	0.723523	0.87	ns	0.0604807	NS
Tyrosine	DeltaGi	12	-0.190496	0.156232	0.48	ns	0.318759	NS
Tyrosine	DeltaSn	14	0.164615	0.756308	0.89	ns	0.05061	NS
Tyrosine	MD	12	1.14791	0.000354424	0.0062	***	2.20761	UP	Tyrosine
Tyrosol	DeltaBi	14	0.240135	0.881258	0.95	ns	0.0222764	NS
Tyrosol	DeltaBo	12	-0.117382	0.163972	0.49	ns	0.309804	NS
Tyrosol	DeltaLa	10	-0.804143	0.00933929	0.092	**	1.03621	NS
Tyrosol	DeltaGi	12	-0.285219	0.302964	0.62	ns	0.207608	NS
Tyrosol	DeltaSn	14	-0.243776	0.147485	0.47	ns	0.327902	NS
Tyrosol	MD	12	-0.629457	0.0201408	0.16	*	0.79588	NS
Unknown_100	DeltaBi	14	0.461748	0.687398	0.85	ns	0.0705811	NS
Unknown_100	DeltaBo	12	-0.544505	0.694619	0.86	ns	0.0655015	NS
Unknown_100	DeltaLa	10	-3.65773	0.00158016	0.022	**	1.65758	DOWN	Unknown_100
Unknown_100	DeltaGi	12	0.512854	0.929407	0.98	ns	0.00877392	NS
Unknown_100	DeltaSn	14	0.107986	1	1	ns	0	NS
Unknown_100	MD	12	-0.405241	0.327697	0.64	ns	0.19382	NS
Unknown_1000	DeltaBi	14	0.359948	0.738878	0.88	ns	0.0555173	NS
Unknown_1000	DeltaBo	12	0.721582	0.790355	0.91	ns	0.0409586	NS
Unknown_1000	DeltaLa	10	1.63017	0.118317	0.43	ns	0.366532	NS
Unknown_1000	DeltaGi	12	0.639057	0.869305	0.95	ns	0.0222764	NS
Unknown_1000	DeltaSn	14	0.999951	0.387421	0.68	ns	0.167491	NS
Unknown_1000	MD	12	2.04902	0.00725164	0.075	**	1.12494	NS
Unknown_1005	DeltaBi	14	-0.161924	0.773861	0.9	ns	0.0457575	NS
Unknown_1005	DeltaBo	12	-0.103622	0.340528	0.64	ns	0.19382	NS
Unknown_1005	DeltaLa	10	0.178436	0.898721	0.96	ns	0.0177288	NS
Unknown_1005	DeltaGi	12	-0.0528555	0.849417	0.94	ns	0.0268721	NS
Unknown_1005	DeltaSn	14	-0.0531032	0.511805	0.75	ns	0.124939	NS
Unknown_1005	MD	12	0.24992	0.226124	0.55	ns	0.259637	NS
Unknown_1026	DeltaBi	14	-0.167141	0.721577	0.87	ns	0.0604807	NS
Unknown_1026	DeltaBo	12	-0.258944	0.206907	0.53	ns	0.275724	NS
Unknown_1026	DeltaLa	10	0.574177	0.355818	0.66	ns	0.180456	NS
Unknown_1026	DeltaGi	12	-0.0526978	0.949545	0.99	ns	0.00436481	NS
Unknown_1026	DeltaSn	14	-0.126802	0.557359	0.78	ns	0.107905	NS
Unknown_1026	MD	12	0.362578	0.109415	0.41	ns	0.387216	NS
Unknown_1040	DeltaBi	14	-0.406095	0.262654	0.59	ns	0.229148	NS
Unknown_1040	DeltaBo	12	-0.383683	0.197742	0.53	ns	0.275724	NS
Unknown_1040	DeltaLa	10	0.093094	0.702389	0.86	ns	0.0655015	NS
Unknown_1040	DeltaGi	12	0.21591	0.501503	0.75	ns	0.124939	NS
Unknown_1040	DeltaSn	14	-0.202991	0.620933	0.81	ns	0.091515	NS
Unknown_1040	MD	12	0.461929	0.0585387	0.3	ns	0.522879	NS
Unknown_1047	DeltaBi	14	-0.266319	0.426737	0.7	ns	0.154902	NS
Unknown_1047	DeltaBo	12	-0.248718	0.246545	0.57	ns	0.244125	NS
Unknown_1047	DeltaLa	10	-0.389922	0.273125	0.59	ns	0.229148	NS
Unknown_1047	DeltaGi	12	0.189584	0.501503	0.75	ns	0.124939	NS
Unknown_1047	DeltaSn	14	-0.441883	0.262654	0.59	ns	0.229148	NS
Unknown_1047	MD	12	-0.126668	0.639269	0.82	ns	0.0861861	NS
Unknown_1050	DeltaBi	14	0.0978984	0.721577	0.87	ns	0.0604807	NS
Unknown_1050	DeltaBo	12	0.0886941	0.713445	0.87	ns	0.0604807	NS
Unknown_1050	DeltaLa	10	0.0248337	0.620194	0.81	ns	0.091515	NS
Unknown_1050	DeltaGi	12	0.148376	0.367113	0.67	ns	0.173925	NS
Unknown_1050	DeltaSn	14	0.0622453	0.84512	0.94	ns	0.0268721	NS
Unknown_1050	MD	12	0.274226	0.485426	0.74	ns	0.130768	NS
Unknown_1065	DeltaBi	14	-0.300378	0.326891	0.64	ns	0.19382	NS
Unknown_1065	DeltaBo	12	-0.553903	0.291062	0.61	ns	0.21467	NS
Unknown_1065	DeltaLa	10	-0.444648	0.386456	0.68	ns	0.167491	NS
Unknown_1065	DeltaGi	12	-0.368372	0.585806	0.8	ns	0.09691	NS
Unknown_1065	DeltaSn	14	-0.459883	0.304458	0.62	ns	0.207608	NS
Unknown_1065	MD	12	0.632603	0.268187	0.59	ns	0.229148	NS
Unknown_1067	DeltaBi	14	-0.0914124	0.954189	0.99	ns	0.00436481	NS
Unknown_1067	DeltaBo	12	-0.638549	0.156232	0.48	ns	0.318759	NS
Unknown_1067	DeltaLa	10	0.0435541	0.921146	0.97	ns	0.0132283	NS
Unknown_1067	DeltaGi	12	0.110527	0.732442	0.88	ns	0.0555173	NS
Unknown_1067	DeltaSn	14	-0.560387	0.362452	0.67	ns	0.173925	NS
Unknown_1067	MD	12	-0.0773813	0.929407	0.98	ns	0.00877392	NS
Unknown_1075	DeltaBi	14	-0.211298	0.183253	0.51	ns	0.29243	NS
Unknown_1075	DeltaBo	12	0.0654133	0.51785	0.75	ns	0.124939	NS
Unknown_1075	DeltaLa	10	-0.87196	0.0122755	0.11	*	0.958607	NS
Unknown_1075	DeltaGi	12	-0.158463	0.394918	0.68	ns	0.167491	NS
Unknown_1075	DeltaSn	14	-0.103793	0.191101	0.52	ns	0.283997	NS
Unknown_1075	MD	12	-0.326992	0.0149418	0.13	*	0.886057	NS
Unknown_1076	DeltaBi	14	-0.422856	0.141004	0.46	ns	0.337242	NS
Unknown_1076	DeltaBo	12	-0.389902	0.340528	0.64	ns	0.19382	NS
Unknown_1076	DeltaLa	10	0.56312	0.402342	0.69	ns	0.161151	NS
Unknown_1076	DeltaGi	12	-0.02046	0.713445	0.87	ns	0.0604807	NS
Unknown_1076	DeltaSn	14	-0.0549341	0.954189	0.99	ns	0.00436481	NS
Unknown_1076	MD	12	1.04401	0.0173768	0.14	*	0.853872	NS
Unknown_1078	DeltaBi	14	-0.295178	0.362452	0.67	ns	0.173925	NS
Unknown_1078	DeltaBo	12	-0.623603	0.206907	0.53	ns	0.275724	NS
Unknown_1078	DeltaLa	10	-0.281154	0.469557	0.72	ns	0.142668	NS
Unknown_1078	DeltaGi	12	-0.286234	0.438869	0.71	ns	0.148742	NS
Unknown_1078	DeltaSn	14	-0.0391588	0.620933	0.81	ns	0.091515	NS
Unknown_1078	MD	12	-0.0469995	0.969714	0.99	ns	0.00436481	NS
Unknown_1081	DeltaBi	14	0.0582257	0.990833	1	ns	0	NS
Unknown_1081	DeltaBo	12	-0.239153	0.103718	0.4	ns	0.39794	NS
Unknown_1081	DeltaLa	10	-0.00386558	0.285941	0.61	ns	0.21467	NS
Unknown_1081	DeltaGi	12	0.00534399	0.989903	1	ns	0	NS
Unknown_1081	DeltaSn	14	-0.0586904	0.482527	0.74	ns	0.130768	NS
Unknown_1081	MD	12	0.000482004	0.80993	0.92	ns	0.0362122	NS
Unknown_1084	DeltaBi	14	0.252324	0.604753	0.8	ns	0.09691	NS
Unknown_1084	DeltaBo	12	-0.121874	1	1	ns	0	NS
Unknown_1084	DeltaLa	10	0.0690154	0.809968	0.92	ns	0.0362122	NS
Unknown_1084	DeltaGi	12	0.629239	0.180287	0.5	ns	0.30103	NS
Unknown_1084	DeltaSn	14	0.0966213	0.387421	0.68	ns	0.167491	NS
Unknown_1084	MD	12	0.993626	0.028716	0.2	*	0.69897	NS
Unknown_109	DeltaBi	14	0.177607	0.670534	0.84	ns	0.0757207	NS
Unknown_109	DeltaBo	12	-0.324515	0.469625	0.72	ns	0.142668	NS
Unknown_109	DeltaLa	10	-0.819508	0.0146419	0.13	*	0.886057	NS
Unknown_109	DeltaGi	12	0.0308686	0.732442	0.88	ns	0.0555173	NS
Unknown_109	DeltaSn	14	-0.0478806	0.827165	0.93	ns	0.0315171	NS
Unknown_109	MD	12	-0.515457	0.0517734	0.28	ns	0.552842	NS
Unknown_1093	DeltaBi	14	-0.249183	0.827165	0.93	ns	0.0315171	NS
Unknown_1093	DeltaBo	12	-0.398818	0.380864	0.67	ns	0.173925	NS
Unknown_1093	DeltaLa	10	-0.140916	0.898721	0.96	ns	0.0177288	NS
Unknown_1093	DeltaGi	12	-0.126719	0.53446	0.76	ns	0.119186	NS
Unknown_1093	DeltaSn	14	-0.163668	0.687398	0.85	ns	0.0705811	NS
Unknown_1093	MD	12	0.172625	0.469625	0.72	ns	0.142668	NS
Unknown_1094	DeltaBi	14	-0.387197	0.0321383	0.22	*	0.657577	NS
Unknown_1094	DeltaBo	12	-0.3804	0.141566	0.46	ns	0.337242	NS
Unknown_1094	DeltaLa	10	-0.285616	0.561364	0.78	ns	0.107905	NS
Unknown_1094	DeltaGi	12	-0.237494	0.206907	0.53	ns	0.275724	NS
Unknown_1094	DeltaSn	14	-0.5121	0.0103996	0.1	*	1	NS
Unknown_1094	MD	12	0.0456633	0.423924	0.7	ns	0.154902	NS
Unknown_1099	DeltaBi	14	-0.215586	0.541962	0.77	ns	0.113509	NS
Unknown_1099	DeltaBo	12	-0.446099	0.409272	0.69	ns	0.161151	NS
Unknown_1099	DeltaLa	10	2.65195	0.0112199	0.1	*	1	NS
Unknown_1099	DeltaGi	12	-0.422134	0.340528	0.64	ns	0.19382	NS
Unknown_1099	DeltaSn	14	-0.23084	0.33849	0.64	ns	0.19382	NS
Unknown_1099	MD	12	2.45562	4.67315e-07	2.8e-05	****	4.55284	UP	Unknown_1099
Unknown_1108	DeltaBi	14	-0.33434	0.604753	0.8	ns	0.09691	NS
Unknown_1108	DeltaBo	12	-0.327526	0.949545	0.99	ns	0.00436481	NS
Unknown_1108	DeltaLa	10	3.14146	4.44356e-05	0.001	****	3	UP	Unknown_1108
Unknown_1108	DeltaGi	12	0.3358	0.0982528	0.39	ns	0.408935	NS
Unknown_1108	DeltaSn	14	-0.188893	0.588759	0.8	ns	0.09691	NS
Unknown_1108	MD	12	3.80108	4.86787e-10	7.6e-08	****	7.11919	UP	Unknown_1108
Unknown_1113	DeltaBi	14	0.115883	0.426737	0.7	ns	0.154902	NS
Unknown_1113	DeltaBo	12	-0.045534	0.603403	0.8	ns	0.09691	NS
Unknown_1113	DeltaLa	10	0.282849	0.370947	0.67	ns	0.173925	NS
Unknown_1113	DeltaGi	12	0.191148	0.0930132	0.37	ns	0.431798	NS
Unknown_1113	DeltaSn	14	-0.151909	0.670534	0.84	ns	0.0757207	NS
Unknown_1113	MD	12	0.684121	0.0351902	0.23	*	0.638272	NS
Unknown_1115	DeltaBi	14	-1.64385	0.0147832	0.13	*	0.886057	NS
Unknown_1115	DeltaBo	12	-0.969227	0.0517734	0.28	ns	0.552842	NS
Unknown_1115	DeltaLa	10	-1.37879	0.0112199	0.1	*	1	NS
Unknown_1115	DeltaGi	12	-1.41024	0.0456568	0.26	*	0.585027	NS
Unknown_1115	DeltaSn	14	-1.27995	0.0384754	0.24	*	0.619789	NS
Unknown_1115	MD	12	-1.74347	0.00222401	0.028	**	1.55284	DOWN	Unknown_1115
Unknown_1119	DeltaBi	14	-0.307046	0.511805	0.75	ns	0.124939	NS
Unknown_1119	DeltaBo	12	0.328346	0.621226	0.81	ns	0.091515	NS
Unknown_1119	DeltaLa	10	0.180872	0.831981	0.93	ns	0.0315171	NS
Unknown_1119	DeltaGi	12	1.93141	0.0138377	0.12	*	0.920819	NS
Unknown_1119	DeltaSn	14	-0.0374542	0.899423	0.96	ns	0.0177288	NS
Unknown_1119	MD	12	1.41549	0.0161203	0.13	*	0.886057	NS
Unknown_1122	DeltaBi	14	-0.372983	0.572959	0.79	ns	0.102373	NS
Unknown_1122	DeltaBo	12	-0.337303	0.163972	0.49	ns	0.309804	NS
Unknown_1122	DeltaLa	10	1.35931	0.0330607	0.22	*	0.657577	NS
Unknown_1122	DeltaGi	12	-0.289	0.501503	0.75	ns	0.124939	NS
Unknown_1122	DeltaSn	14	-0.211007	0.704415	0.86	ns	0.0655015	NS
Unknown_1122	MD	12	0.976234	0.00201577	0.026	**	1.58503	UP	Unknown_1122
Unknown_1123	DeltaBi	14	0.0170446	0.954189	0.99	ns	0.00436481	NS
Unknown_1123	DeltaBo	12	-0.261013	0.551328	0.78	ns	0.107905	NS
Unknown_1123	DeltaLa	10	0.793316	0.204258	0.53	ns	0.275724	NS
Unknown_1123	DeltaGi	12	-0.0676851	0.849417	0.94	ns	0.0268721	NS
Unknown_1123	DeltaSn	14	-0.133086	0.84512	0.94	ns	0.0268721	NS
Unknown_1123	MD	12	0.266381	0.0879939	0.36	ns	0.443697	NS
Unknown_1129	DeltaBi	14	-0.270637	0.224899	0.55	ns	0.259637	NS
Unknown_1129	DeltaBo	12	-0.525812	0.109415	0.41	ns	0.387216	NS
Unknown_1129	DeltaLa	10	0.0896615	0.898721	0.96	ns	0.0177288	NS
Unknown_1129	DeltaGi	12	-0.303813	0.180287	0.5	ns	0.30103	NS
Unknown_1129	DeltaSn	14	-0.42785	0.0484996	0.27	*	0.568636	NS
Unknown_1129	MD	12	0.33829	0.216366	0.54	ns	0.267606	NS
Unknown_1130	DeltaBi	14	-0.308169	0.233962	0.56	ns	0.251812	NS
Unknown_1130	DeltaBo	12	-0.249442	0.171989	0.5	ns	0.30103	NS
Unknown_1130	DeltaLa	10	0.450837	0.402342	0.69	ns	0.161151	NS
Unknown_1130	DeltaGi	12	-0.170232	0.732442	0.88	ns	0.0555173	NS
Unknown_1130	DeltaSn	14	-0.225843	0.387421	0.68	ns	0.167491	NS
Unknown_1130	MD	12	0.342031	0.0659986	0.31	ns	0.508638	NS
Unknown_1132	DeltaBi	14	-0.332364	0.413387	0.69	ns	0.161151	NS
Unknown_1132	DeltaBo	12	-0.251004	0.163972	0.49	ns	0.309804	NS
Unknown_1132	DeltaLa	10	3.03	0.00124564	0.017	**	1.76955	UP	Unknown_1132
Unknown_1132	DeltaGi	12	-0.373196	0.315175	0.62	ns	0.207608	NS
Unknown_1132	DeltaSn	14	-0.421872	0.604753	0.8	ns	0.09691	NS
Unknown_1132	MD	12	3.2746	8.24756e-08	6.4e-06	****	5.19382	UP	Unknown_1132
Unknown_1135	DeltaBi	14	0.236623	0.756308	0.89	ns	0.05061	NS
Unknown_1135	DeltaBo	12	0.277365	0.849417	0.94	ns	0.0268721	NS
Unknown_1135	DeltaLa	10	1.15104	0.157016	0.48	ns	0.318759	NS
Unknown_1135	DeltaGi	12	0.242331	0.989903	1	ns	0	NS
Unknown_1135	DeltaSn	14	-0.103708	0.413387	0.69	ns	0.161151	NS
Unknown_1135	MD	12	1.08077	0.00666127	0.07	**	1.1549	NS
Unknown_1142	DeltaBi	14	-0.911432	0.413387	0.69	ns	0.161151	NS
Unknown_1142	DeltaBo	12	-0.792135	0.257213	0.58	ns	0.236572	NS
Unknown_1142	DeltaLa	10	-0.736056	0.561364	0.78	ns	0.107905	NS
Unknown_1142	DeltaGi	12	-0.0671874	0.454105	0.72	ns	0.142668	NS
Unknown_1142	DeltaSn	14	-0.737114	0.935897	0.98	ns	0.00877392	NS
Unknown_1142	MD	12	-0.777477	0.639269	0.82	ns	0.0861861	NS
Unknown_1145	DeltaBi	14	-0.0643791	0.526776	0.76	ns	0.119186	NS
Unknown_1145	DeltaBo	12	-0.324488	0.257213	0.58	ns	0.236572	NS
Unknown_1145	DeltaLa	10	4.3253	5.08414e-06	0.00018	****	3.74473	UP	Unknown_1145
Unknown_1145	DeltaGi	12	-0.178086	0.694619	0.86	ns	0.0655015	NS
Unknown_1145	DeltaSn	14	-0.0634791	0.721577	0.87	ns	0.0604807	NS
Unknown_1145	MD	12	4.44825	2.78164e-10	5.9e-08	****	7.22915	UP	Unknown_1145
Unknown_1148	DeltaBi	14	-0.271697	0.541962	0.77	ns	0.113509	NS
Unknown_1148	DeltaBo	12	0.0919102	0.639269	0.82	ns	0.0861861	NS
Unknown_1148	DeltaLa	10	0.427368	0.702389	0.86	ns	0.0655015	NS
Unknown_1148	DeltaGi	12	-0.0363484	0.989903	1	ns	0	NS
Unknown_1148	DeltaSn	14	-0.107976	0.687398	0.85	ns	0.0705811	NS
Unknown_1148	MD	12	0.454231	0.268187	0.59	ns	0.229148	NS
Unknown_1153	DeltaBi	14	-0.157268	0.526776	0.76	ns	0.119186	NS
Unknown_1153	DeltaBo	12	-0.217299	0.585806	0.8	ns	0.09691	NS
Unknown_1153	DeltaLa	10	0.583065	0.386456	0.68	ns	0.167491	NS
Unknown_1153	DeltaGi	12	-0.045547	0.790355	0.91	ns	0.0409586	NS
Unknown_1153	DeltaSn	14	-0.241117	0.620933	0.81	ns	0.091515	NS
Unknown_1153	MD	12	0.679407	0.0307535	0.21	*	0.677781	NS
Unknown_1156	DeltaBi	14	0.105983	0.863154	0.95	ns	0.0222764	NS
Unknown_1156	DeltaBo	12	0.115199	0.949545	0.99	ns	0.00436481	NS
Unknown_1156	DeltaLa	10	0.602395	0.402342	0.69	ns	0.161151	NS
Unknown_1156	DeltaGi	12	-0.0830579	0.969714	0.99	ns	0.00436481	NS
Unknown_1156	DeltaSn	14	-0.179548	0.954189	0.99	ns	0.00436481	NS
Unknown_1156	MD	12	0.314579	0.268187	0.59	ns	0.229148	NS
Unknown_1157	DeltaBi	14	-0.270667	0.199187	0.53	ns	0.275724	NS
Unknown_1157	DeltaBo	12	-0.237174	0.409272	0.69	ns	0.161151	NS
Unknown_1157	DeltaLa	10	0.1267	0.876373	0.95	ns	0.0222764	NS
Unknown_1157	DeltaGi	12	-0.187355	0.236183	0.56	ns	0.251812	NS
Unknown_1157	DeltaSn	14	-0.333865	0.147485	0.47	ns	0.327902	NS
Unknown_1157	MD	12	0.258731	0.327697	0.64	ns	0.19382	NS
Unknown_1160	DeltaBi	14	0.0316081	0.756308	0.89	ns	0.05061	NS
Unknown_1160	DeltaBo	12	-0.131473	0.268187	0.59	ns	0.229148	NS
Unknown_1160	DeltaLa	10	1.94428	0.0223015	0.17	*	0.769551	NS
Unknown_1160	DeltaGi	12	0.0442383	0.713445	0.87	ns	0.0604807	NS
Unknown_1160	DeltaSn	14	-0.0126392	0.990833	1	ns	0	NS
Unknown_1160	MD	12	1.90661	1.22967e-05	0.00037	****	3.4318	UP	Unknown_1160
Unknown_1162	DeltaBi	14	0.366793	0.809297	0.92	ns	0.0362122	NS
Unknown_1162	DeltaBo	12	-0.428981	0.657521	0.83	ns	0.0809219	NS
Unknown_1162	DeltaLa	10	1.69673	0.0819527	0.35	ns	0.455932	NS
Unknown_1162	DeltaGi	12	0.266431	0.603403	0.8	ns	0.09691	NS
Unknown_1162	DeltaSn	14	-0.233692	0.899423	0.96	ns	0.0177288	NS
Unknown_1162	MD	12	1.24473	0.0035768	0.042	**	1.37675	UP	Unknown_1162
Unknown_1168	DeltaBi	14	-0.0791205	0.262654	0.59	ns	0.229148	NS
Unknown_1168	DeltaBo	12	-0.063254	0.639269	0.82	ns	0.0861861	NS
Unknown_1168	DeltaLa	10	0.587456	0.273125	0.59	ns	0.229148	NS
Unknown_1168	DeltaGi	12	0.245439	0.485426	0.74	ns	0.130768	NS
Unknown_1168	DeltaSn	14	-0.319976	0.0711168	0.32	ns	0.49485	NS
Unknown_1168	MD	12	0.482047	0.0517734	0.28	ns	0.552842	NS
Unknown_1170	DeltaBi	14	-0.190856	0.283046	0.6	ns	0.221849	NS
Unknown_1170	DeltaBo	12	-0.187071	0.80993	0.92	ns	0.0362122	NS
Unknown_1170	DeltaLa	10	0.100476	0.876373	0.95	ns	0.0222764	NS
Unknown_1170	DeltaGi	12	-0.163945	0.315175	0.62	ns	0.207608	NS
Unknown_1170	DeltaSn	14	-0.184876	0.0789326	0.34	ns	0.468521	NS
Unknown_1170	MD	12	0.402769	0.134629	0.45	ns	0.346787	NS
Unknown_1177	DeltaBi	14	-0.499493	0.17564	0.5	ns	0.30103	NS
Unknown_1177	DeltaBo	12	-0.879804	0.236183	0.56	ns	0.251812	NS
Unknown_1177	DeltaLa	10	3.17648	0.000190329	0.0037	***	2.4318	UP	Unknown_1177
Unknown_1177	DeltaGi	12	-0.452174	0.568445	0.79	ns	0.102373	NS
Unknown_1177	DeltaSn	14	0.252007	0.704415	0.86	ns	0.0655015	NS
Unknown_1177	MD	12	3.18039	3.51182e-08	2.9e-06	****	5.5376	UP	Unknown_1177
Unknown_1184	DeltaBi	14	-0.128939	0.262654	0.59	ns	0.229148	NS
Unknown_1184	DeltaBo	12	-0.467743	0.469625	0.72	ns	0.142668	NS
Unknown_1184	DeltaLa	10	2.57697	0.000757901	0.012	***	1.92082	UP	Unknown_1184
Unknown_1184	DeltaGi	12	0.210667	0.949545	0.99	ns	0.00436481	NS
Unknown_1184	DeltaSn	14	-0.0517475	0.637295	0.82	ns	0.0861861	NS
Unknown_1184	MD	12	2.70371	2.30807e-07	1.6e-05	****	4.79588	UP	Unknown_1184
Unknown_1192	DeltaBi	14	-0.362674	0.40028	0.69	ns	0.161151	NS
Unknown_1192	DeltaBo	12	-0.400765	0.380864	0.67	ns	0.173925	NS
Unknown_1192	DeltaLa	10	-0.902878	0.0674031	0.32	ns	0.49485	NS
Unknown_1192	DeltaGi	12	-0.487348	0.206907	0.53	ns	0.275724	NS
Unknown_1192	DeltaSn	14	-0.22821	0.426737	0.7	ns	0.154902	NS
Unknown_1192	MD	12	0.524694	0.18887	0.51	ns	0.29243	NS
Unknown_1201	DeltaBi	14	-0.485881	0.0919152	0.37	ns	0.431798	NS
Unknown_1201	DeltaBo	12	-0.281758	0.121526	0.43	ns	0.366532	NS
Unknown_1201	DeltaLa	10	0.530301	0.386456	0.68	ns	0.167491	NS
Unknown_1201	DeltaGi	12	-0.501994	0.197742	0.53	ns	0.275724	NS
Unknown_1201	DeltaSn	14	-0.315835	0.315547	0.62	ns	0.207608	NS
Unknown_1201	MD	12	0.481626	0.0621789	0.31	ns	0.508638	NS
Unknown_1206	DeltaBi	14	0.0247836	0.350344	0.65	ns	0.187087	NS
Unknown_1206	DeltaBo	12	-0.029553	0.485426	0.74	ns	0.130768	NS
Unknown_1206	DeltaLa	10	1.51983	0.0873138	0.36	ns	0.443697	NS
Unknown_1206	DeltaGi	12	-0.258468	0.423924	0.7	ns	0.154902	NS
Unknown_1206	DeltaSn	14	-0.240056	0.721577	0.87	ns	0.0604807	NS
Unknown_1206	MD	12	1.06767	0.000880367	0.013	***	1.88606	UP	Unknown_1206
Unknown_1213	DeltaBi	14	-0.0156469	0.440329	0.71	ns	0.148742	NS
Unknown_1213	DeltaBo	12	-0.104645	0.18887	0.51	ns	0.29243	NS
Unknown_1213	DeltaLa	10	0.26916	0.876373	0.95	ns	0.0222764	NS
Unknown_1213	DeltaGi	12	-0.234579	0.268187	0.59	ns	0.229148	NS
Unknown_1213	DeltaSn	14	-0.2185	0.147485	0.47	ns	0.327902	NS
Unknown_1213	MD	12	0.531716	0.0930132	0.37	ns	0.431798	NS
Unknown_1216	DeltaBi	14	-0.30919	0.199187	0.53	ns	0.275724	NS
Unknown_1216	DeltaBo	12	-0.431847	0.127951	0.44	ns	0.356547	NS
Unknown_1216	DeltaLa	10	-0.340325	0.561364	0.78	ns	0.107905	NS
Unknown_1216	DeltaGi	12	-0.401998	0.18887	0.51	ns	0.29243	NS
Unknown_1216	DeltaSn	14	-0.385348	0.0789326	0.34	ns	0.468521	NS
Unknown_1216	MD	12	-0.1057	0.80993	0.92	ns	0.0362122	NS
Unknown_1219	DeltaBi	14	-0.257223	0.183253	0.51	ns	0.29243	NS
Unknown_1219	DeltaBo	12	-0.500277	0.0930132	0.37	ns	0.431798	NS
Unknown_1219	DeltaLa	10	0.00172746	1	1	ns	0	NS
Unknown_1219	DeltaGi	12	-0.431435	0.171989	0.5	ns	0.30103	NS
Unknown_1219	DeltaSn	14	-0.414054	0.0965959	0.39	ns	0.408935	NS
Unknown_1219	MD	12	0.278442	0.485426	0.74	ns	0.130768	NS
Unknown_124	DeltaBi	14	-1.53279	0.00718832	0.075	**	1.12494	NS
Unknown_124	DeltaBo	12	-0.253228	0.51785	0.75	ns	0.124939	NS
Unknown_124	DeltaLa	10	-1.48608	0.174845	0.5	ns	0.30103	NS
Unknown_124	DeltaGi	12	-0.965339	0.315175	0.62	ns	0.207608	NS
Unknown_124	DeltaSn	14	-0.45009	0.350344	0.65	ns	0.187087	NS
Unknown_124	MD	12	-3.11722	1.44874e-05	0.00041	****	3.38722	DOWN	Unknown_124
Unknown_1240	DeltaBi	14	0.0982173	0.756308	0.89	ns	0.05061	NS
Unknown_1240	DeltaBo	12	0.12585	0.969714	0.99	ns	0.00436481	NS
Unknown_1240	DeltaLa	10	1.24728	0.0549831	0.29	ns	0.537602	NS
Unknown_1240	DeltaGi	12	0.210442	0.869305	0.95	ns	0.0222764	NS
Unknown_1240	DeltaSn	14	-0.107238	0.293624	0.61	ns	0.21467	NS
Unknown_1240	MD	12	1.49724	0.000789404	0.012	***	1.92082	UP	Unknown_1240
Unknown_1246	DeltaBi	14	0.168892	0.541962	0.77	ns	0.113509	NS
Unknown_1246	DeltaBo	12	0.429034	0.869305	0.95	ns	0.0222764	NS
Unknown_1246	DeltaLa	10	0.184281	0.966162	0.99	ns	0.00436481	NS
Unknown_1246	DeltaGi	12	0.106936	0.909313	0.97	ns	0.0132283	NS
Unknown_1246	DeltaSn	14	-0.0644901	0.637295	0.82	ns	0.0861861	NS
Unknown_1246	MD	12	0.947866	0.268187	0.59	ns	0.229148	NS
Unknown_1283	DeltaBi	14	-0.161338	0.637295	0.82	ns	0.0861861	NS
Unknown_1283	DeltaBo	12	-0.80022	0.0879939	0.36	ns	0.443697	NS
Unknown_1283	DeltaLa	10	-0.158522	0.523657	0.76	ns	0.119186	NS
Unknown_1283	DeltaGi	12	-0.335113	0.206907	0.53	ns	0.275724	NS
Unknown_1283	DeltaSn	14	-0.395887	0.154186	0.48	ns	0.318759	NS
Unknown_1283	MD	12	-0.388221	0.603403	0.8	ns	0.09691	NS
Unknown_1290	DeltaBi	14	0.742881	0.687398	0.85	ns	0.0705811	NS
Unknown_1290	DeltaBo	12	0.97685	0.639269	0.82	ns	0.0861861	NS
Unknown_1290	DeltaLa	10	1.31668	0.184289	0.51	ns	0.29243	NS
Unknown_1290	DeltaGi	12	1.2512	0.732442	0.88	ns	0.0555173	NS
Unknown_1290	DeltaSn	14	1.10695	0.216084	0.54	ns	0.267606	NS
Unknown_1290	MD	12	1.84103	0.00666127	0.07	**	1.1549	NS
Unknown_1300	DeltaBi	14	0.344807	0.881258	0.95	ns	0.0222764	NS
Unknown_1300	DeltaBo	12	0.0125346	0.315175	0.62	ns	0.207608	NS
Unknown_1300	DeltaLa	10	0.879739	0.236985	0.56	ns	0.251812	NS
Unknown_1300	DeltaGi	12	0.18442	0.51785	0.75	ns	0.124939	NS
Unknown_1300	DeltaSn	14	0.157117	0.972504	0.99	ns	0.00436481	NS
Unknown_1300	MD	12	1.17812	0.00469719	0.052	**	1.284	NS
Unknown_1307	DeltaBi	14	-0.33252	0.468228	0.72	ns	0.142668	NS
Unknown_1307	DeltaBo	12	-0.294523	0.226124	0.55	ns	0.259637	NS
Unknown_1307	DeltaLa	10	0.336738	0.966162	0.99	ns	0.00436481	NS
Unknown_1307	DeltaGi	12	-0.574911	0.340528	0.64	ns	0.19382	NS
Unknown_1307	DeltaSn	14	0.253045	0.791526	0.91	ns	0.0409586	NS
Unknown_1307	MD	12	0.29275	0.367113	0.67	ns	0.173925	NS
Unknown_1309	DeltaBi	14	0.0477635	0.670534	0.84	ns	0.0757207	NS
Unknown_1309	DeltaBo	12	1.0639	0.568445	0.79	ns	0.102373	NS
Unknown_1309	DeltaLa	10	1.83644	0.148617	0.47	ns	0.327902	NS
Unknown_1309	DeltaGi	12	0.438499	0.849417	0.94	ns	0.0268721	NS
Unknown_1309	DeltaSn	14	0.782321	0.350344	0.65	ns	0.187087	NS
Unknown_1309	MD	12	2.07052	0.00269826	0.034	**	1.46852	UP	Unknown_1309
Unknown_1310	DeltaBi	14	0.132758	0.917639	0.97	ns	0.0132283	NS
Unknown_1310	DeltaBo	12	-0.280441	0.163972	0.49	ns	0.309804	NS
Unknown_1310	DeltaLa	10	0.175212	0.600296	0.8	ns	0.09691	NS
Unknown_1310	DeltaGi	12	-0.0377976	0.889275	0.96	ns	0.0177288	NS
Unknown_1310	DeltaSn	14	0.0818626	0.791526	0.91	ns	0.0409586	NS
Unknown_1310	MD	12	0.367068	0.171989	0.5	ns	0.30103	NS
Unknown_1313	DeltaBi	14	-0.0494017	0.526776	0.76	ns	0.119186	NS
Unknown_1313	DeltaBo	12	-0.29653	0.51785	0.75	ns	0.124939	NS
Unknown_1313	DeltaLa	10	0.839016	0.312733	0.62	ns	0.207608	NS
Unknown_1313	DeltaGi	12	-0.227086	0.367113	0.67	ns	0.173925	NS
Unknown_1313	DeltaSn	14	-0.252456	0.293624	0.61	ns	0.21467	NS
Unknown_1313	MD	12	1.36674	0.00666127	0.07	**	1.1549	NS
Unknown_1331	DeltaBi	14	-3.34233	4.9585e-07	2.9e-05	****	4.5376	DOWN	Unknown_1331
Unknown_1331	DeltaBo	12	-0.530343	0.0401438	0.25	*	0.60206	NS
Unknown_1331	DeltaLa	10	5.39981	3.10848e-05	0.00078	****	3.10791	UP	Unknown_1331
Unknown_1331	DeltaGi	12	-0.181706	0.340528	0.64	ns	0.19382	NS
Unknown_1331	DeltaSn	14	-0.356319	0.199187	0.53	ns	0.275724	NS
Unknown_1331	MD	12	-3.98136	3.51182e-08	2.9e-06	****	5.5376	DOWN	Unknown_1331
Unknown_1335	DeltaBi	14	0.0648832	0.620933	0.81	ns	0.091515	NS
Unknown_1335	DeltaBo	12	-0.106155	0.180287	0.5	ns	0.30103	NS
Unknown_1335	DeltaLa	10	1.25686	0.0356582	0.23	*	0.638272	NS
Unknown_1335	DeltaGi	12	-0.432646	0.216366	0.54	ns	0.267606	NS
Unknown_1335	DeltaSn	14	-0.0779354	0.526776	0.76	ns	0.119186	NS
Unknown_1335	MD	12	1.59984	6.57525e-05	0.0015	****	2.82391	UP	Unknown_1335
Unknown_1338	DeltaBi	14	-0.388805	0.413387	0.69	ns	0.161151	NS
Unknown_1338	DeltaBo	12	-0.215335	0.302964	0.62	ns	0.207608	NS
Unknown_1338	DeltaLa	10	0.590947	0.312733	0.62	ns	0.207608	NS
Unknown_1338	DeltaGi	12	-0.381478	0.246545	0.57	ns	0.244125	NS
Unknown_1338	DeltaSn	14	-0.213069	0.721577	0.87	ns	0.0604807	NS
Unknown_1338	MD	12	1.03127	0.00469719	0.052	**	1.284	NS
Unknown_1350	DeltaBi	14	-0.232236	0.243275	0.57	ns	0.244125	NS
Unknown_1350	DeltaBo	12	-0.43993	0.0741999	0.33	ns	0.481486	NS
Unknown_1350	DeltaLa	10	-0.0877108	0.312733	0.62	ns	0.207608	NS
Unknown_1350	DeltaGi	12	-0.234288	0.11535	0.42	ns	0.376751	NS
Unknown_1350	DeltaSn	14	-0.00359553	0.413387	0.69	ns	0.161151	NS
Unknown_1350	MD	12	-0.164117	0.657521	0.83	ns	0.0809219	NS
Unknown_1351	DeltaBi	14	-0.469959	0.413387	0.69	ns	0.161151	NS
Unknown_1351	DeltaBo	12	-0.357919	0.257213	0.58	ns	0.236572	NS
Unknown_1351	DeltaLa	10	-1.26343	0.299143	0.62	ns	0.207608	NS
Unknown_1351	DeltaGi	12	-0.766371	0.257213	0.58	ns	0.236572	NS
Unknown_1351	DeltaSn	14	-0.304842	0.304458	0.62	ns	0.207608	NS
Unknown_1351	MD	12	2.30692	1.80389e-07	1.3e-05	****	4.88606	UP	Unknown_1351
Unknown_1359	DeltaBi	14	-0.0622929	0.881258	0.95	ns	0.0222764	NS
Unknown_1359	DeltaBo	12	-0.11486	0.268187	0.59	ns	0.229148	NS
Unknown_1359	DeltaLa	10	1.815	0.0189101	0.15	*	0.823909	NS
Unknown_1359	DeltaGi	12	0.053002	0.367113	0.67	ns	0.173925	NS
Unknown_1359	DeltaSn	14	0.454159	0.440329	0.71	ns	0.148742	NS
Unknown_1359	MD	12	1.50449	0.00109081	0.016	**	1.79588	UP	Unknown_1359
Unknown_136	DeltaBi	14	-0.0691004	0.990833	1	ns	0	NS
Unknown_136	DeltaBo	12	-1.07227	0.0930132	0.37	ns	0.431798	NS
Unknown_136	DeltaLa	10	-1.29754	0.125412	0.44	ns	0.356547	NS
Unknown_136	DeltaGi	12	-0.765394	0.171989	0.5	ns	0.30103	NS
Unknown_136	DeltaSn	14	-1.09371	0.0408046	0.25	*	0.60206	NS
Unknown_136	MD	12	-1.71172	0.0879939	0.36	ns	0.443697	NS
Unknown_1367	DeltaBi	14	-0.479499	0.620933	0.81	ns	0.091515	NS
Unknown_1367	DeltaBo	12	-0.285292	0.315175	0.62	ns	0.207608	NS
Unknown_1367	DeltaLa	10	0.214894	0.988718	1	ns	0	NS
Unknown_1367	DeltaGi	12	-0.588587	0.380864	0.67	ns	0.173925	NS
Unknown_1367	DeltaSn	14	-0.413124	0.687398	0.85	ns	0.0705811	NS
Unknown_1367	MD	12	0.978666	0.0149418	0.13	*	0.886057	NS
Unknown_1369	DeltaBi	14	-0.154693	0.454161	0.72	ns	0.142668	NS
Unknown_1369	DeltaBo	12	-0.411951	0.0982528	0.39	ns	0.408935	NS
Unknown_1369	DeltaLa	10	-0.762022	0.105045	0.4	ns	0.39794	NS
Unknown_1369	DeltaGi	12	-0.576857	0.0700037	0.32	ns	0.49485	NS
Unknown_1369	DeltaSn	14	-0.328261	0.350344	0.65	ns	0.187087	NS
Unknown_1369	MD	12	-0.438704	0.0700037	0.32	ns	0.49485	NS
Unknown_1374	DeltaBi	14	-0.345402	0.468228	0.72	ns	0.142668	NS
Unknown_1374	DeltaBo	12	-0.201047	0.454105	0.72	ns	0.142668	NS
Unknown_1374	DeltaLa	10	0.246372	0.766394	0.9	ns	0.0457575	NS
Unknown_1374	DeltaGi	12	0.0567674	0.969714	0.99	ns	0.00436481	NS
Unknown_1374	DeltaSn	14	-0.0267881	0.704415	0.86	ns	0.0655015	NS
Unknown_1374	MD	12	0.635687	0.0428276	0.25	*	0.60206	NS
Unknown_1382	DeltaBi	14	-0.749744	0.374811	0.67	ns	0.173925	NS
Unknown_1382	DeltaBo	12	-0.460402	0.454105	0.72	ns	0.142668	NS
Unknown_1382	DeltaLa	10	0.702382	0.469557	0.72	ns	0.142668	NS
Unknown_1382	DeltaGi	12	-0.284528	0.469625	0.72	ns	0.142668	NS
Unknown_1382	DeltaSn	14	0.110462	0.917639	0.97	ns	0.0132283	NS
Unknown_1382	MD	12	1.5535	0.000706923	0.011	***	1.95861	UP	Unknown_1382
Unknown_1384	DeltaBi	14	0.183075	0.954189	0.99	ns	0.00436481	NS
Unknown_1384	DeltaBo	12	-0.00897696	0.353667	0.65	ns	0.187087	NS
Unknown_1384	DeltaLa	10	-0.204922	0.723523	0.87	ns	0.0604807	NS
Unknown_1384	DeltaGi	12	0.0573554	0.732442	0.88	ns	0.0555173	NS
Unknown_1384	DeltaSn	14	0.112128	0.756308	0.89	ns	0.05061	NS
Unknown_1384	MD	12	0.846116	0.0249777	0.18	*	0.744727	NS
Unknown_1396	DeltaBi	14	-0.2735	0.917639	0.97	ns	0.0132283	NS
Unknown_1396	DeltaBo	12	-0.477266	0.849417	0.94	ns	0.0268721	NS
Unknown_1396	DeltaLa	10	0.188594	0.744862	0.88	ns	0.0555173	NS
Unknown_1396	DeltaGi	12	0.0778093	0.949545	0.99	ns	0.00436481	NS
Unknown_1396	DeltaSn	14	-0.236199	0.440329	0.71	ns	0.148742	NS
Unknown_1396	MD	12	0.362597	0.0428276	0.25	*	0.60206	NS
Unknown_1404	DeltaBi	14	-0.837876	0.468228	0.72	ns	0.142668	NS
Unknown_1404	DeltaBo	12	-1.34867	0.163972	0.49	ns	0.309804	NS
Unknown_1404	DeltaLa	10	-1.1317	0.0630374	0.31	ns	0.508638	NS
Unknown_1404	DeltaGi	12	-0.659531	0.180287	0.5	ns	0.30103	NS
Unknown_1404	DeltaSn	14	-0.659389	0.128684	0.44	ns	0.356547	NS
Unknown_1404	MD	12	-0.422901	0.639269	0.82	ns	0.0861861	NS
Unknown_1409	DeltaBi	14	-0.298994	0.497054	0.75	ns	0.124939	NS
Unknown_1409	DeltaBo	12	-0.618968	0.103718	0.4	ns	0.39794	NS
Unknown_1409	DeltaLa	10	0.682582	0.370947	0.67	ns	0.173925	NS
Unknown_1409	DeltaGi	12	-0.534251	0.180287	0.5	ns	0.30103	NS
Unknown_1409	DeltaSn	14	-0.470023	0.147485	0.47	ns	0.327902	NS
Unknown_1409	MD	12	0.673236	0.0550721	0.29	ns	0.537602	NS
Unknown_1410	DeltaBi	14	-0.287395	0.272723	0.59	ns	0.229148	NS
Unknown_1410	DeltaBo	12	-0.486737	0.0550721	0.29	ns	0.537602	NS
Unknown_1410	DeltaLa	10	0.204697	0.744862	0.88	ns	0.0555173	NS
Unknown_1410	DeltaGi	12	-0.453633	0.340528	0.64	ns	0.19382	NS
Unknown_1410	DeltaSn	14	-0.189772	0.572959	0.79	ns	0.102373	NS
Unknown_1410	MD	12	0.644492	0.00725164	0.075	**	1.12494	NS
Unknown_1411	DeltaBi	14	-0.0413821	0.917639	0.97	ns	0.0132283	NS
Unknown_1411	DeltaBo	12	0.344171	0.80993	0.92	ns	0.0362122	NS
Unknown_1411	DeltaLa	10	0.534491	0.681476	0.85	ns	0.0705811	NS
Unknown_1411	DeltaGi	12	-0.22356	0.551328	0.78	ns	0.107905	NS
Unknown_1411	DeltaSn	14	0.359827	0.791526	0.91	ns	0.0409586	NS
Unknown_1411	MD	12	0.869246	0.141566	0.46	ns	0.337242	NS
Unknown_1416	DeltaBi	14	-0.923642	0.0458127	0.26	*	0.585027	NS
Unknown_1416	DeltaBo	12	-0.823641	0.180287	0.5	ns	0.30103	NS
Unknown_1416	DeltaLa	10	-0.278279	0.744862	0.88	ns	0.0555173	NS
Unknown_1416	DeltaGi	12	-0.589935	0.171989	0.5	ns	0.30103	NS
Unknown_1416	DeltaSn	14	-0.515083	0.243275	0.57	ns	0.244125	NS
Unknown_1416	MD	12	0.473435	0.315175	0.62	ns	0.207608	NS
Unknown_1419	DeltaBi	14	0.753697	0.0458127	0.26	*	0.585027	NS
Unknown_1419	DeltaBo	12	0.110901	0.7516	0.89	ns	0.05061	NS
Unknown_1419	DeltaLa	10	-1.02306	0.00383827	0.045	**	1.34679	DOWN	Unknown_1419
Unknown_1419	DeltaGi	12	-0.209938	0.485426	0.74	ns	0.130768	NS
Unknown_1419	DeltaSn	14	0.0590639	0.935897	0.98	ns	0.00877392	NS
Unknown_1419	MD	12	1.92419	4.34318e-06	0.00016	****	3.79588	UP	Unknown_1419
Unknown_1423	DeltaBi	14	0.0466663	0.990833	1	ns	0	NS
Unknown_1423	DeltaBo	12	0.0502856	0.454105	0.72	ns	0.142668	NS
Unknown_1423	DeltaLa	10	-4.98428	0.000190329	0.0037	***	2.4318	DOWN	Unknown_1423
Unknown_1423	DeltaGi	12	-0.146349	0.675974	0.84	ns	0.0757207	NS
Unknown_1423	DeltaSn	14	-0.0716145	0.199187	0.53	ns	0.275724	NS
Unknown_1423	MD	12	1.44249	0.206907	0.53	ns	0.275724	NS
Unknown_1424	DeltaBi	14	-0.179882	0.440329	0.71	ns	0.148742	NS
Unknown_1424	DeltaBo	12	-0.431835	0.353667	0.65	ns	0.187087	NS
Unknown_1424	DeltaLa	10	1.55149	0.0173841	0.14	*	0.853872	NS
Unknown_1424	DeltaGi	12	-0.186187	0.327697	0.64	ns	0.19382	NS
Unknown_1424	DeltaSn	14	-0.36339	0.620933	0.81	ns	0.091515	NS
Unknown_1424	MD	12	2.23721	1.04113e-05	0.00031	****	3.50864	UP	Unknown_1424
Unknown_1428	DeltaBi	14	-0.335045	0.224899	0.55	ns	0.259637	NS
Unknown_1428	DeltaBo	12	-0.443597	0.268187	0.59	ns	0.229148	NS
Unknown_1428	DeltaLa	10	-0.565289	0.561364	0.78	ns	0.107905	NS
Unknown_1428	DeltaGi	12	-0.467332	0.127951	0.44	ns	0.356547	NS
Unknown_1428	DeltaSn	14	-0.495333	0.0362572	0.24	*	0.619789	NS
Unknown_1428	MD	12	-0.284926	0.949545	0.99	ns	0.00436481	NS
Unknown_1430	DeltaBi	14	0.082881	0.917639	0.97	ns	0.0132283	NS
Unknown_1430	DeltaBo	12	-0.15257	0.327697	0.64	ns	0.19382	NS
Unknown_1430	DeltaLa	10	1.09729	0.204258	0.53	ns	0.275724	NS
Unknown_1430	DeltaGi	12	-0.237129	0.603403	0.8	ns	0.09691	NS
Unknown_1430	DeltaSn	14	-0.204857	0.721577	0.87	ns	0.0604807	NS
Unknown_1430	MD	12	1.2617	0.0138377	0.12	*	0.920819	NS
Unknown_1431	DeltaBi	14	0.157874	0.511805	0.75	ns	0.124939	NS
Unknown_1431	DeltaBo	12	0.156109	0.551328	0.78	ns	0.107905	NS
Unknown_1431	DeltaLa	10	0.610786	1	1	ns	0	NS
Unknown_1431	DeltaGi	12	-0.292913	0.438869	0.71	ns	0.148742	NS
Unknown_1431	DeltaSn	14	0.521883	0.863154	0.95	ns	0.0222764	NS
Unknown_1431	MD	12	0.590493	0.302964	0.62	ns	0.207608	NS
Unknown_1433	DeltaBi	14	0.383397	0.738878	0.88	ns	0.0555173	NS
Unknown_1433	DeltaBo	12	-0.328856	0.770908	0.9	ns	0.0457575	NS
Unknown_1433	DeltaLa	10	1.40689	0.0102427	0.099	*	1.00436	NS
Unknown_1433	DeltaGi	12	-0.397912	0.27947	0.6	ns	0.221849	NS
Unknown_1433	DeltaSn	14	0.20247	0.935897	0.98	ns	0.00877392	NS
Unknown_1433	MD	12	1.02609	0.01009	0.099	*	1.00436	NS
Unknown_1436	DeltaBi	14	-0.351965	0.33849	0.64	ns	0.19382	NS
Unknown_1436	DeltaBo	12	-0.2286	0.315175	0.62	ns	0.207608	NS
Unknown_1436	DeltaLa	10	2.158	0.00140418	0.019	**	1.72125	UP	Unknown_1436
Unknown_1436	DeltaGi	12	-0.0633574	0.770908	0.9	ns	0.0457575	NS
Unknown_1436	DeltaSn	14	-0.067297	0.773861	0.9	ns	0.0457575	NS
Unknown_1436	MD	12	1.83458	1.04113e-05	0.00031	****	3.50864	UP	Unknown_1436
Unknown_1445	DeltaBi	14	-0.0501945	0.990833	1	ns	0	NS
Unknown_1445	DeltaBo	12	-0.111857	0.367113	0.67	ns	0.173925	NS
Unknown_1445	DeltaLa	10	-5.65249	2.53477e-06	9.9e-05	****	4.00436	DOWN	Unknown_1445
Unknown_1445	DeltaGi	12	-0.418854	0.869305	0.95	ns	0.0222764	NS
Unknown_1445	DeltaSn	14	0.0906015	0.881258	0.95	ns	0.0222764	NS
Unknown_1445	MD	12	-5.56715	6.21557e-06	0.00021	****	3.67778	DOWN	Unknown_1445
Unknown_1474	DeltaBi	14	-0.257763	0.827165	0.93	ns	0.0315171	NS
Unknown_1474	DeltaBo	12	-0.26751	0.849417	0.94	ns	0.0268721	NS
Unknown_1474	DeltaLa	10	0.452711	0.600296	0.8	ns	0.09691	NS
Unknown_1474	DeltaGi	12	-0.62309	0.7516	0.89	ns	0.05061	NS
Unknown_1474	DeltaSn	14	0.133921	0.440329	0.71	ns	0.148742	NS
Unknown_1474	MD	12	2.01035	1.44874e-05	0.00041	****	3.38722	UP	Unknown_1474
Unknown_1479	DeltaBi	14	0.164129	0.972504	0.99	ns	0.00436481	NS
Unknown_1479	DeltaBo	12	-0.0855639	0.27947	0.6	ns	0.221849	NS
Unknown_1479	DeltaLa	10	0.113851	0.966162	0.99	ns	0.00436481	NS
Unknown_1479	DeltaGi	12	-0.157438	0.469625	0.72	ns	0.142668	NS
Unknown_1479	DeltaSn	14	-0.0526983	0.511805	0.75	ns	0.124939	NS
Unknown_1479	MD	12	1.1601	0.0138377	0.12	*	0.920819	NS
Unknown_1480	DeltaBi	14	0.195099	0.40028	0.69	ns	0.161151	NS
Unknown_1480	DeltaBo	12	-0.18991	0.156232	0.48	ns	0.318759	NS
Unknown_1480	DeltaLa	10	-0.157988	0.898721	0.96	ns	0.0177288	NS
Unknown_1480	DeltaGi	12	-0.240261	0.291062	0.61	ns	0.21467	NS
Unknown_1480	DeltaSn	14	-0.275982	0.0458127	0.26	*	0.585027	NS
Unknown_1480	MD	12	0.542295	0.0550721	0.29	ns	0.537602	NS
Unknown_1482	DeltaBi	14	-0.293858	0.147485	0.47	ns	0.327902	NS
Unknown_1482	DeltaBo	12	-0.254288	0.51785	0.75	ns	0.124939	NS
Unknown_1482	DeltaLa	10	0.22846	0.943632	0.99	ns	0.00436481	NS
Unknown_1482	DeltaGi	12	-0.439952	0.134629	0.45	ns	0.346787	NS
Unknown_1482	DeltaSn	14	-0.33731	0.117198	0.43	ns	0.366532	NS
Unknown_1482	MD	12	0.945028	0.268187	0.59	ns	0.229148	NS
Unknown_1490	DeltaBi	14	-0.127333	0.827165	0.93	ns	0.0315171	NS
Unknown_1490	DeltaBo	12	-0.552067	0.18887	0.51	ns	0.29243	NS
Unknown_1490	DeltaLa	10	-0.157617	0.966162	0.99	ns	0.00436481	NS
Unknown_1490	DeltaGi	12	-0.174031	0.585806	0.8	ns	0.09691	NS
Unknown_1490	DeltaSn	14	-0.382443	0.207514	0.53	ns	0.275724	NS
Unknown_1490	MD	12	0.860875	0.0267924	0.19	*	0.721246	NS
Unknown_1495	DeltaBi	14	0.196009	0.881258	0.95	ns	0.0222764	NS
Unknown_1495	DeltaBo	12	-0.0499907	0.257213	0.58	ns	0.236572	NS
Unknown_1495	DeltaLa	10	-0.375865	0.225701	0.55	ns	0.259637	NS
Unknown_1495	DeltaGi	12	0.0253016	0.694619	0.86	ns	0.0655015	NS
Unknown_1495	DeltaSn	14	-0.0756018	0.374811	0.67	ns	0.173925	NS
Unknown_1495	MD	12	0.257305	0.394918	0.68	ns	0.167491	NS
Unknown_1504	DeltaBi	14	-0.0302186	0.899423	0.96	ns	0.0177288	NS
Unknown_1504	DeltaBo	12	0.170263	0.603403	0.8	ns	0.09691	NS
Unknown_1504	DeltaLa	10	0.341271	0.723523	0.87	ns	0.0604807	NS
Unknown_1504	DeltaGi	12	-0.182988	0.790355	0.91	ns	0.0409586	NS
Unknown_1504	DeltaSn	14	-0.271985	0.293624	0.61	ns	0.21467	NS
Unknown_1504	MD	12	1.24112	0.000980572	0.014	***	1.85387	UP	Unknown_1504
Unknown_1510	DeltaBi	14	-1.9731	0.000306588	0.0056	***	2.25181	DOWN	Unknown_1510
Unknown_1510	DeltaBo	12	-0.567996	0.454105	0.72	ns	0.142668	NS
Unknown_1510	DeltaLa	10	0.341684	0.660796	0.84	ns	0.0757207	NS
Unknown_1510	DeltaGi	12	-0.310439	0.51785	0.75	ns	0.124939	NS
Unknown_1510	DeltaSn	14	-0.158187	0.440329	0.71	ns	0.148742	NS
Unknown_1510	MD	12	-3.14085	7.5626e-05	0.0016	****	2.79588	DOWN	Unknown_1510
Unknown_1518	DeltaBi	14	0.380543	0.670534	0.84	ns	0.0757207	NS
Unknown_1518	DeltaBo	12	-0.387223	0.236183	0.56	ns	0.251812	NS
Unknown_1518	DeltaLa	10	-0.333389	0.214793	0.54	ns	0.267606	NS
Unknown_1518	DeltaGi	12	0.0285197	0.732442	0.88	ns	0.0555173	NS
Unknown_1518	DeltaSn	14	0.199657	0.917639	0.97	ns	0.0132283	NS
Unknown_1518	MD	12	1.30795	0.0109336	0.1	*	1	NS
Unknown_1531	DeltaBi	14	0.0303418	0.468228	0.72	ns	0.142668	NS
Unknown_1531	DeltaBo	12	-0.665357	0.0187156	0.15	*	0.823909	NS
Unknown_1531	DeltaLa	10	-0.6755	0.0674031	0.32	ns	0.49485	NS
Unknown_1531	DeltaGi	12	-0.319179	0.302964	0.62	ns	0.207608	NS
Unknown_1531	DeltaSn	14	-0.219941	0.374811	0.67	ns	0.173925	NS
Unknown_1531	MD	12	0.549933	0.148765	0.47	ns	0.327902	NS
Unknown_1554	DeltaBi	14	-0.255149	0.128684	0.44	ns	0.356547	NS
Unknown_1554	DeltaBo	12	-0.435513	0.0700037	0.32	ns	0.49485	NS
Unknown_1554	DeltaLa	10	0.194585	0.744862	0.88	ns	0.0555173	NS
Unknown_1554	DeltaGi	12	-0.123261	0.568445	0.79	ns	0.102373	NS
Unknown_1554	DeltaSn	14	-0.16568	0.141004	0.46	ns	0.337242	NS
Unknown_1554	MD	12	0.552042	0.869305	0.95	ns	0.0222764	NS
Unknown_1559	DeltaBi	14	0.036532	0.738878	0.88	ns	0.0555173	NS
Unknown_1559	DeltaBo	12	-0.0695462	0.485426	0.74	ns	0.130768	NS
Unknown_1559	DeltaLa	10	-0.380678	0.660796	0.84	ns	0.0757207	NS
Unknown_1559	DeltaGi	12	-0.127609	0.27947	0.6	ns	0.221849	NS
Unknown_1559	DeltaSn	14	-0.216139	0.413387	0.69	ns	0.161151	NS
Unknown_1559	MD	12	2.28645	0.000632236	0.01	***	2	UP	Unknown_1559
Unknown_1564	DeltaBi	14	0.305939	0.362452	0.67	ns	0.173925	NS
Unknown_1564	DeltaBo	12	-0.0329443	0.501503	0.75	ns	0.124939	NS
Unknown_1564	DeltaLa	10	0.389027	0.876373	0.95	ns	0.0222764	NS
Unknown_1564	DeltaGi	12	-0.426778	0.121526	0.43	ns	0.366532	NS
Unknown_1564	DeltaSn	14	-0.0243167	0.773861	0.9	ns	0.0457575	NS
Unknown_1564	MD	12	1.1879	0.0109336	0.1	*	1	NS
Unknown_1572	DeltaBi	14	-0.0858558	0.588759	0.8	ns	0.09691	NS
Unknown_1572	DeltaBo	12	0.0595507	0.454105	0.72	ns	0.142668	NS
Unknown_1572	DeltaLa	10	0.304113	0.876373	0.95	ns	0.0222764	NS
Unknown_1572	DeltaGi	12	-0.149063	0.551328	0.78	ns	0.107905	NS
Unknown_1572	DeltaSn	14	0.0611552	0.637295	0.82	ns	0.0861861	NS
Unknown_1572	MD	12	1.33045	0.0187156	0.15	*	0.823909	NS
Unknown_1600	DeltaBi	14	0.0929043	0.917639	0.97	ns	0.0132283	NS
Unknown_1600	DeltaBo	12	-0.56971	0.236183	0.56	ns	0.251812	NS
Unknown_1600	DeltaLa	10	0.348158	0.487251	0.74	ns	0.130768	NS
Unknown_1600	DeltaGi	12	-0.442417	0.889275	0.96	ns	0.0177288	NS
Unknown_1600	DeltaSn	14	-0.0230492	1	1	ns	0	NS
Unknown_1600	MD	12	0.698446	0.180287	0.5	ns	0.30103	NS
Unknown_1610	DeltaBi	14	0.154453	0.84512	0.94	ns	0.0268721	NS
Unknown_1610	DeltaBo	12	-0.122083	0.51785	0.75	ns	0.124939	NS
Unknown_1610	DeltaLa	10	0.0199425	0.542352	0.77	ns	0.113509	NS
Unknown_1610	DeltaGi	12	-0.327738	0.315175	0.62	ns	0.207608	NS
Unknown_1610	DeltaSn	14	-0.140443	0.670534	0.84	ns	0.0757207	NS
Unknown_1610	MD	12	1.26883	0.00182498	0.024	**	1.61979	UP	Unknown_1610
Unknown_1619	DeltaBi	14	0.968644	0.023517	0.18	*	0.744727	NS
Unknown_1619	DeltaBo	12	-0.0544915	0.394918	0.68	ns	0.167491	NS
Unknown_1619	DeltaLa	10	-0.102643	0.4186	0.7	ns	0.154902	NS
Unknown_1619	DeltaGi	12	-0.234399	0.438869	0.71	ns	0.148742	NS
Unknown_1619	DeltaSn	14	-0.177907	0.704415	0.86	ns	0.0655015	NS
Unknown_1619	MD	12	2.15949	2.3342e-05	0.0006	****	3.22185	UP	Unknown_1619
Unknown_1621	DeltaBi	14	-0.436762	0.827165	0.93	ns	0.0315171	NS
Unknown_1621	DeltaBo	12	-0.335871	0.409272	0.69	ns	0.161151	NS
Unknown_1621	DeltaLa	10	-0.0135976	0.702389	0.86	ns	0.0655015	NS
Unknown_1621	DeltaGi	12	0.319067	1	1	ns	0	NS
Unknown_1621	DeltaSn	14	-0.0266724	0.809297	0.92	ns	0.0362122	NS
Unknown_1621	MD	12	0.835455	0.11535	0.42	ns	0.376751	NS
Unknown_1630	DeltaBi	14	-0.694167	0.0362572	0.24	*	0.619789	NS
Unknown_1630	DeltaBo	12	-0.694194	0.0428276	0.25	*	0.60206	NS
Unknown_1630	DeltaLa	10	0.719436	0.225701	0.55	ns	0.259637	NS
Unknown_1630	DeltaGi	12	-0.404549	0.302964	0.62	ns	0.207608	NS
Unknown_1630	DeltaSn	14	-0.382537	0.168261	0.5	ns	0.30103	NS
Unknown_1630	MD	12	0.369448	0.103718	0.4	ns	0.39794	NS
Unknown_1653	DeltaBi	14	-0.0419285	0.954189	0.99	ns	0.00436481	NS
Unknown_1653	DeltaBo	12	-0.11273	0.353667	0.65	ns	0.187087	NS
Unknown_1653	DeltaLa	10	-0.127832	0.766394	0.9	ns	0.0457575	NS
Unknown_1653	DeltaGi	12	-0.13318	0.380864	0.67	ns	0.173925	NS
Unknown_1653	DeltaSn	14	-0.18528	0.315547	0.62	ns	0.207608	NS
Unknown_1653	MD	12	1.0046	0.00560464	0.061	**	1.21467	NS
Unknown_1658	DeltaBi	14	-0.282275	0.40028	0.69	ns	0.161151	NS
Unknown_1658	DeltaBo	12	-0.363012	0.367113	0.67	ns	0.173925	NS
Unknown_1658	DeltaLa	10	-0.334193	0.580682	0.8	ns	0.09691	NS
Unknown_1658	DeltaGi	12	-0.861239	0.0486368	0.27	*	0.568636	NS
Unknown_1658	DeltaSn	14	-0.569632	0.468228	0.72	ns	0.142668	NS
Unknown_1658	MD	12	1.46249	0.00109081	0.016	**	1.79588	UP	Unknown_1658
Unknown_1665	DeltaBi	14	0.282032	0.791526	0.91	ns	0.0409586	NS
Unknown_1665	DeltaBo	12	0.463592	0.51785	0.75	ns	0.124939	NS
Unknown_1665	DeltaLa	10	0.883708	0.273125	0.59	ns	0.229148	NS
Unknown_1665	DeltaGi	12	-0.191222	0.380864	0.67	ns	0.173925	NS
Unknown_1665	DeltaSn	14	0.12633	0.791526	0.91	ns	0.0409586	NS
Unknown_1665	MD	12	2.48567	3.61391e-06	0.00014	****	3.85387	UP	Unknown_1665
Unknown_167	DeltaBi	14	0.0225479	0.541962	0.77	ns	0.113509	NS
Unknown_167	DeltaBo	12	-0.0694378	0.367113	0.67	ns	0.173925	NS
Unknown_167	DeltaLa	10	-0.0743626	0.809968	0.92	ns	0.0362122	NS
Unknown_167	DeltaGi	12	0.00634895	0.713445	0.87	ns	0.0604807	NS
Unknown_167	DeltaSn	14	-0.0867858	0.990833	1	ns	0	NS
Unknown_167	MD	12	-0.176172	0.551328	0.78	ns	0.107905	NS
Unknown_1674	DeltaBi	14	0.0124424	0.773861	0.9	ns	0.0457575	NS
Unknown_1674	DeltaBo	12	-0.60062	0.0375998	0.24	*	0.619789	NS
Unknown_1674	DeltaLa	10	-0.0795358	0.744862	0.88	ns	0.0555173	NS
Unknown_1674	DeltaGi	12	-0.505085	0.0585387	0.3	ns	0.522879	NS
Unknown_1674	DeltaSn	14	-0.253865	0.557359	0.78	ns	0.107905	NS
Unknown_1674	MD	12	0.49192	0.109415	0.41	ns	0.387216	NS
Unknown_1683	DeltaBi	14	-1.1736	0.262654	0.59	ns	0.229148	NS
Unknown_1683	DeltaBo	12	-0.692	0.0351902	0.23	*	0.638272	NS
Unknown_1683	DeltaLa	10	-0.537691	0.285941	0.61	ns	0.21467	NS
Unknown_1683	DeltaGi	12	-0.516227	0.367113	0.67	ns	0.173925	NS
Unknown_1683	DeltaSn	14	0.273593	0.899423	0.96	ns	0.0177288	NS
Unknown_1683	MD	12	1.2185	0.236183	0.56	ns	0.251812	NS
Unknown_1686	DeltaBi	14	-0.245706	0.572959	0.79	ns	0.102373	NS
Unknown_1686	DeltaBo	12	-0.347155	0.156232	0.48	ns	0.318759	NS
Unknown_1686	DeltaLa	10	0.445368	0.640365	0.82	ns	0.0861861	NS
Unknown_1686	DeltaGi	12	-0.10199	0.485426	0.74	ns	0.130768	NS
Unknown_1686	DeltaSn	14	-0.00924678	0.454161	0.72	ns	0.142668	NS
Unknown_1686	MD	12	0.557722	0.197742	0.53	ns	0.275724	NS
Unknown_170	DeltaBi	14	-0.552749	0.134738	0.45	ns	0.346787	NS
Unknown_170	DeltaBo	12	-0.299432	0.770908	0.9	ns	0.0457575	NS
Unknown_170	DeltaLa	10	-1.33779	0.184289	0.51	ns	0.29243	NS
Unknown_170	DeltaGi	12	-0.183054	0.438869	0.71	ns	0.148742	NS
Unknown_170	DeltaSn	14	-0.564594	0.0789326	0.34	ns	0.468521	NS
Unknown_170	MD	12	-0.729778	0.0267924	0.19	*	0.721246	NS
Unknown_1703	DeltaBi	14	0.110509	0.972504	0.99	ns	0.00436481	NS
Unknown_1703	DeltaBo	12	0.29958	0.732442	0.88	ns	0.0555173	NS
Unknown_1703	DeltaLa	10	0.349108	0.854121	0.94	ns	0.0268721	NS
Unknown_1703	DeltaGi	12	-0.480136	0.197742	0.53	ns	0.275724	NS
Unknown_1703	DeltaSn	14	-0.0723336	0.972504	0.99	ns	0.00436481	NS
Unknown_1703	MD	12	1.50971	0.0118372	0.11	*	0.958607	NS
Unknown_1709	DeltaBi	14	-0.738498	0.0181087	0.15	*	0.823909	NS
Unknown_1709	DeltaBo	12	-0.0526518	0.969714	0.99	ns	0.00436481	NS
Unknown_1709	DeltaLa	10	0.85026	0.225701	0.55	ns	0.259637	NS
Unknown_1709	DeltaGi	12	-0.247837	0.889275	0.96	ns	0.0177288	NS
Unknown_1709	DeltaSn	14	0.258595	0.497054	0.75	ns	0.124939	NS
Unknown_1709	MD	12	2.45172	6.21557e-06	0.00021	****	3.67778	UP	Unknown_1709
Unknown_1710	DeltaBi	14	-0.297195	0.738878	0.88	ns	0.0555173	NS
Unknown_1710	DeltaBo	12	-0.157267	0.268187	0.59	ns	0.229148	NS
Unknown_1710	DeltaLa	10	-0.374508	0.248649	0.57	ns	0.244125	NS
Unknown_1710	DeltaGi	12	-0.378811	0.409272	0.69	ns	0.161151	NS
Unknown_1710	DeltaSn	14	0.223751	0.917639	0.97	ns	0.0132283	NS
Unknown_1710	MD	12	0.446595	0.0930132	0.37	ns	0.431798	NS
Unknown_1718	DeltaBi	14	0.170902	0.827165	0.93	ns	0.0315171	NS
Unknown_1718	DeltaBo	12	0.0794681	0.849417	0.94	ns	0.0268721	NS
Unknown_1718	DeltaLa	10	1.01015	0.214793	0.54	ns	0.267606	NS
Unknown_1718	DeltaGi	12	-0.0461006	0.51785	0.75	ns	0.124939	NS
Unknown_1718	DeltaSn	14	-0.0400246	0.738878	0.88	ns	0.0555173	NS
Unknown_1718	MD	12	1.35778	0.00121196	0.017	**	1.76955	UP	Unknown_1718
Unknown_172	DeltaBi	14	0.0872054	0.863154	0.95	ns	0.0222764	NS
Unknown_172	DeltaBo	12	0.0697747	0.989903	1	ns	0	NS
Unknown_172	DeltaLa	10	-0.119725	0.831981	0.93	ns	0.0315171	NS
Unknown_172	DeltaGi	12	-0.10179	0.621226	0.81	ns	0.091515	NS
Unknown_172	DeltaSn	14	-0.447091	0.141004	0.46	ns	0.337242	NS
Unknown_172	MD	12	-0.152049	0.713445	0.87	ns	0.0604807	NS
Unknown_1742	DeltaBi	14	-0.14851	0.16111	0.49	ns	0.309804	NS
Unknown_1742	DeltaBo	12	-0.105795	0.257213	0.58	ns	0.236572	NS
Unknown_1742	DeltaLa	10	-0.460538	0.184289	0.51	ns	0.29243	NS
Unknown_1742	DeltaGi	12	-0.369769	0.00429371	0.049	**	1.3098	NS
Unknown_1742	DeltaSn	14	-0.113179	0.557359	0.78	ns	0.107905	NS
Unknown_1742	MD	12	2.74609	6.74547e-09	7.4e-07	****	6.13077	UP	Unknown_1742
Unknown_1753	DeltaBi	14	3.10731	1.70544e-06	7.1e-05	****	4.14874	UP	Unknown_1753
Unknown_1753	DeltaBo	12	-0.181905	0.657521	0.83	ns	0.0809219	NS
Unknown_1753	DeltaLa	10	-0.706848	0.260695	0.59	ns	0.229148	NS
Unknown_1753	DeltaGi	12	0.0558653	0.849417	0.94	ns	0.0268721	NS
Unknown_1753	DeltaSn	14	-0.321649	0.881258	0.95	ns	0.0222764	NS
Unknown_1753	MD	12	4.64053	2.78164e-10	5.9e-08	****	7.22915	UP	Unknown_1753
Unknown_1754	DeltaBi	14	0.453686	0.0341461	0.23	*	0.638272	NS
Unknown_1754	DeltaBo	12	0.138746	0.929407	0.98	ns	0.00877392	NS
Unknown_1754	DeltaLa	10	0.716925	0.0988519	0.39	ns	0.408935	NS
Unknown_1754	DeltaGi	12	-0.338193	0.551328	0.78	ns	0.107905	NS
Unknown_1754	DeltaSn	14	-0.0481154	0.738878	0.88	ns	0.0555173	NS
Unknown_1754	MD	12	2.07476	8.79074e-06	0.00028	****	3.55284	UP	Unknown_1754
Unknown_1769	DeltaBi	14	0.839087	0.00231165	0.029	**	1.5376	UP	Unknown_1769
Unknown_1769	DeltaBo	12	0.0654364	0.929407	0.98	ns	0.00877392	NS
Unknown_1769	DeltaLa	10	0.445905	0.702389	0.86	ns	0.0655015	NS
Unknown_1769	DeltaGi	12	-0.272114	0.53446	0.76	ns	0.119186	NS
Unknown_1769	DeltaSn	14	0.092803	0.588759	0.8	ns	0.09691	NS
Unknown_1769	MD	12	2.88663	8.34492e-10	1.2e-07	****	6.92082	UP	Unknown_1769
Unknown_1777	DeltaBi	14	-0.41753	0.207514	0.53	ns	0.275724	NS
Unknown_1777	DeltaBo	12	0.107868	0.949545	0.99	ns	0.00436481	NS
Unknown_1777	DeltaLa	10	0.340489	0.640365	0.82	ns	0.0861861	NS
Unknown_1777	DeltaGi	12	-0.326948	0.409272	0.69	ns	0.161151	NS
Unknown_1777	DeltaSn	14	0.0154629	0.935897	0.98	ns	0.00877392	NS
Unknown_1777	MD	12	0.971331	0.028716	0.2	*	0.69897	NS
Unknown_1806	DeltaBi	14	-0.82592	0.304458	0.62	ns	0.207608	NS
Unknown_1806	DeltaBo	12	0.0321172	0.675974	0.84	ns	0.0757207	NS
Unknown_1806	DeltaLa	10	2.03355	0.038421	0.24	*	0.619789	NS
Unknown_1806	DeltaGi	12	-0.641683	0.603403	0.8	ns	0.09691	NS
Unknown_1806	DeltaSn	14	0.55614	0.526776	0.76	ns	0.119186	NS
Unknown_1806	MD	12	2.62303	0.00296721	0.036	**	1.4437	UP	Unknown_1806
Unknown_1816	DeltaBi	14	0.606892	0.557359	0.78	ns	0.107905	NS
Unknown_1816	DeltaBo	12	-0.102566	0.485426	0.74	ns	0.130768	NS
Unknown_1816	DeltaLa	10	-0.548667	0.184289	0.51	ns	0.29243	NS
Unknown_1816	DeltaGi	12	-0.226373	0.790355	0.91	ns	0.0409586	NS
Unknown_1816	DeltaSn	14	0.382711	0.572959	0.79	ns	0.102373	NS
Unknown_1816	MD	12	-0.0606435	0.829621	0.93	ns	0.0315171	NS
Unknown_1818	DeltaBi	14	-0.702204	0.16111	0.49	ns	0.309804	NS
Unknown_1818	DeltaBo	12	-0.0524594	0.949545	0.99	ns	0.00436481	NS
Unknown_1818	DeltaLa	10	0.820011	0.4186	0.7	ns	0.154902	NS
Unknown_1818	DeltaGi	12	-0.836567	0.340528	0.64	ns	0.19382	NS
Unknown_1818	DeltaSn	14	0.56988	0.33849	0.64	ns	0.19382	NS
Unknown_1818	MD	12	1.67245	0.0118372	0.11	*	0.958607	NS
Unknown_1824	DeltaBi	14	0.484021	0.972504	0.99	ns	0.00436481	NS
Unknown_1824	DeltaBo	12	0.0162922	0.829621	0.93	ns	0.0315171	NS
Unknown_1824	DeltaLa	10	-0.609541	0.157016	0.48	ns	0.318759	NS
Unknown_1824	DeltaGi	12	0.218144	0.639269	0.82	ns	0.0861861	NS
Unknown_1824	DeltaSn	14	0.58443	0.207514	0.53	ns	0.275724	NS
Unknown_1824	MD	12	0.747204	0.315175	0.62	ns	0.207608	NS
Unknown_1834	DeltaBi	14	-0.10197	0.350344	0.65	ns	0.187087	NS
Unknown_1834	DeltaBo	12	-0.568195	0.121526	0.43	ns	0.366532	NS
Unknown_1834	DeltaLa	10	2.669	0.00310269	0.037	**	1.4318	UP	Unknown_1834
Unknown_1834	DeltaGi	12	-0.299435	0.367113	0.67	ns	0.173925	NS
Unknown_1834	DeltaSn	14	0.00775676	0.738878	0.88	ns	0.0555173	NS
Unknown_1834	MD	12	2.33385	1.07928e-07	8.2e-06	****	5.08619	UP	Unknown_1834
Unknown_1849	DeltaBi	14	0.440917	0.33849	0.64	ns	0.19382	NS
Unknown_1849	DeltaBo	12	0.239968	0.257213	0.58	ns	0.236572	NS
Unknown_1849	DeltaLa	10	-0.260223	0.148617	0.47	ns	0.327902	NS
Unknown_1849	DeltaGi	12	0.178288	0.694619	0.86	ns	0.0655015	NS
Unknown_1849	DeltaSn	14	0.350188	0.511805	0.75	ns	0.124939	NS
Unknown_1849	MD	12	2.73774	8.6823e-05	0.0018	****	2.74473	UP	Unknown_1849
Unknown_1850	DeltaBi	14	-1.04493	0.183253	0.51	ns	0.29243	NS
[truncated: 971 more rows]
