# Supplementary material for: A defined community of core gut microbiota members promotes cognitive performance in honey bees
Source: Proc Natl Acad Sci U S A. 2026 May 20;123(21):e2608600123. doi: 10.1073/pnas.2608600123 (PMC13214017; doi:10.1073/pnas.2608600123)
Supplement: Supplementary file 3 — Dataset S02 (XLSX) [file pnas.2608600123.sd02.xlsx]

## Sheet: Table_S2
Sample	Metabolite	Gut	Hive	z_score
A-03	1-(3-Methylbutyl)-2,3,4,6-tetramethylbenzene	DeltaLa	4	0.596912
A-08	1-(3-Methylbutyl)-2,3,4,6-tetramethylbenzene	DeltaBo	4	0.0641601
A-23	1-(3-Methylbutyl)-2,3,4,6-tetramethylbenzene	MD	4	0.0685543
A-26	1-(3-Methylbutyl)-2,3,4,6-tetramethylbenzene	DeltaGi	4	1.25409
A-31	1-(3-Methylbutyl)-2,3,4,6-tetramethylbenzene	DeltaBi	4	0.977077
A-32	1-(3-Methylbutyl)-2,3,4,6-tetramethylbenzene	DeltaBi	4	2.66684
A-33	1-(3-Methylbutyl)-2,3,4,6-tetramethylbenzene	DeltaBi	4	3.77761
A-34	1-(3-Methylbutyl)-2,3,4,6-tetramethylbenzene	DeltaBi	4	1.75144
B-02	1-(3-Methylbutyl)-2,3,4,6-tetramethylbenzene	DeltaBi	2	-0.531838
B-10	1-(3-Methylbutyl)-2,3,4,6-tetramethylbenzene	DeltaSn	2	0.101546
B-16	1-(3-Methylbutyl)-2,3,4,6-tetramethylbenzene	DeltaLa	2	0.205814
B-20	1-(3-Methylbutyl)-2,3,4,6-tetramethylbenzene	MD	2	-0.0803632
B-27	1-(3-Methylbutyl)-2,3,4,6-tetramethylbenzene	DeltaBo	2	-0.233965
B-31	1-(3-Methylbutyl)-2,3,4,6-tetramethylbenzene	DeltaGi	2	0.852371
C-02	1-(3-Methylbutyl)-2,3,4,6-tetramethylbenzene	DeltaGi	14	2.20173
C-08	1-(3-Methylbutyl)-2,3,4,6-tetramethylbenzene	DeltaBo	14	2.02609
C-12	1-(3-Methylbutyl)-2,3,4,6-tetramethylbenzene	MD	14	-0.81659
C-18	1-(3-Methylbutyl)-2,3,4,6-tetramethylbenzene	DeltaLa	14	0.0346215
C-24	1-(3-Methylbutyl)-2,3,4,6-tetramethylbenzene	DeltaBi	14	-0.895724
C-29	1-(3-Methylbutyl)-2,3,4,6-tetramethylbenzene	DeltaSn	14	0.124653
C-30	1-(3-Methylbutyl)-2,3,4,6-tetramethylbenzene	DeltaSn	14	-0.399637
C-35	1-(3-Methylbutyl)-2,3,4,6-tetramethylbenzene	BC	14	0.342282
C-36	1-(3-Methylbutyl)-2,3,4,6-tetramethylbenzene	BC	14	1.42756
C-37	1-(3-Methylbutyl)-2,3,4,6-tetramethylbenzene	BC	14	0.889983
C-38	1-(3-Methylbutyl)-2,3,4,6-tetramethylbenzene	BC	14	-0.81374
C-39	1-(3-Methylbutyl)-2,3,4,6-tetramethylbenzene	BC	14	1.0418
D-01	1-(3-Methylbutyl)-2,3,4,6-tetramethylbenzene	BC	9	0.966028
D-02	1-(3-Methylbutyl)-2,3,4,6-tetramethylbenzene	BC	9	1.28167
D-04	1-(3-Methylbutyl)-2,3,4,6-tetramethylbenzene	MD	9	-0.408958
D-05	1-(3-Methylbutyl)-2,3,4,6-tetramethylbenzene	MD	9	1.43662
D-09	1-(3-Methylbutyl)-2,3,4,6-tetramethylbenzene	DeltaBi	9	0.0470832
D-11	1-(3-Methylbutyl)-2,3,4,6-tetramethylbenzene	DeltaBi	9	1.25216
D-15	1-(3-Methylbutyl)-2,3,4,6-tetramethylbenzene	DeltaBo	9	0.093418
D-16	1-(3-Methylbutyl)-2,3,4,6-tetramethylbenzene	DeltaBo	9	1.29742
D-20	1-(3-Methylbutyl)-2,3,4,6-tetramethylbenzene	DeltaLa	9	0.542917
D-21	1-(3-Methylbutyl)-2,3,4,6-tetramethylbenzene	DeltaLa	9	-0.158536
D-29	1-(3-Methylbutyl)-2,3,4,6-tetramethylbenzene	DeltaGi	9	0.687511
D-34	1-(3-Methylbutyl)-2,3,4,6-tetramethylbenzene	DeltaSn	9	0.377809
D-35	1-(3-Methylbutyl)-2,3,4,6-tetramethylbenzene	DeltaSn	9	0.568528
E-01	1-(3-Methylbutyl)-2,3,4,6-tetramethylbenzene	DeltaLa	7	0.430379
E-02	1-(3-Methylbutyl)-2,3,4,6-tetramethylbenzene	DeltaLa	7	-0.976099
E-07	1-(3-Methylbutyl)-2,3,4,6-tetramethylbenzene	MD	7	-0.445225
E-08	1-(3-Methylbutyl)-2,3,4,6-tetramethylbenzene	BC	7	-0.552764
E-09	1-(3-Methylbutyl)-2,3,4,6-tetramethylbenzene	DeltaGi	7	-0.00526751
E-10	1-(3-Methylbutyl)-2,3,4,6-tetramethylbenzene	DeltaGi	7	1.00151
E-13	1-(3-Methylbutyl)-2,3,4,6-tetramethylbenzene	DeltaSn	7	-0.252502
E-14	1-(3-Methylbutyl)-2,3,4,6-tetramethylbenzene	DeltaSn	7	-0.41953
F-02	1-(3-Methylbutyl)-2,3,4,6-tetramethylbenzene	DeltaGi	8	-0.241639
F-06	1-(3-Methylbutyl)-2,3,4,6-tetramethylbenzene	DeltaBo	8	-0.971664
F-07	1-(3-Methylbutyl)-2,3,4,6-tetramethylbenzene	DeltaBo	8	-1.33647
F-13	1-(3-Methylbutyl)-2,3,4,6-tetramethylbenzene	DeltaBi	8	0.168566
F-14	1-(3-Methylbutyl)-2,3,4,6-tetramethylbenzene	DeltaBi	8	-1.1829
F-16	1-(3-Methylbutyl)-2,3,4,6-tetramethylbenzene	DeltaSn	8	-0.785689
F-17	1-(3-Methylbutyl)-2,3,4,6-tetramethylbenzene	DeltaSn	8	-0.967757
F-21	1-(3-Methylbutyl)-2,3,4,6-tetramethylbenzene	MD	8	-0.587354
F-24	1-(3-Methylbutyl)-2,3,4,6-tetramethylbenzene	MD	8	-0.186476
F-27	1-(3-Methylbutyl)-2,3,4,6-tetramethylbenzene	BC	8	0.529372
F-28	1-(3-Methylbutyl)-2,3,4,6-tetramethylbenzene	BC	8	-0.452264
F-29	1-(3-Methylbutyl)-2,3,4,6-tetramethylbenzene	BC	8	-1.66274
F-30	1-(3-Methylbutyl)-2,3,4,6-tetramethylbenzene	BC	8	0.344438
F-31	1-(3-Methylbutyl)-2,3,4,6-tetramethylbenzene	BC	8	0.794268
F-32	1-(3-Methylbutyl)-2,3,4,6-tetramethylbenzene	BC	8	0.933025
F-33	1-(3-Methylbutyl)-2,3,4,6-tetramethylbenzene	BC	8	-1.07865
F-34	1-(3-Methylbutyl)-2,3,4,6-tetramethylbenzene	DeltaLa	8	-1.69481
F-35	1-(3-Methylbutyl)-2,3,4,6-tetramethylbenzene	DeltaLa	8	-1.23071
G-02	1-(3-Methylbutyl)-2,3,4,6-tetramethylbenzene	MD	14	-1.02196
G-10	1-(3-Methylbutyl)-2,3,4,6-tetramethylbenzene	BC	14	-1.71123
G-11	1-(3-Methylbutyl)-2,3,4,6-tetramethylbenzene	BC	14	-0.934021
G-12	1-(3-Methylbutyl)-2,3,4,6-tetramethylbenzene	BC	14	0.11468
G-14	1-(3-Methylbutyl)-2,3,4,6-tetramethylbenzene	BC	14	-1.05268
G-15	1-(3-Methylbutyl)-2,3,4,6-tetramethylbenzene	BC	14	-0.510075
G-16	1-(3-Methylbutyl)-2,3,4,6-tetramethylbenzene	BC	14	-1.19654
G-17	1-(3-Methylbutyl)-2,3,4,6-tetramethylbenzene	DeltaBi	14	-0.314121
G-18	1-(3-Methylbutyl)-2,3,4,6-tetramethylbenzene	DeltaBi	14	0.595151
G-25	1-(3-Methylbutyl)-2,3,4,6-tetramethylbenzene	DeltaBo	14	-0.0846453
G-27	1-(3-Methylbutyl)-2,3,4,6-tetramethylbenzene	DeltaBo	14	-0.744622
G-30	1-(3-Methylbutyl)-2,3,4,6-tetramethylbenzene	DeltaSn	14	-0.163099
G-31	1-(3-Methylbutyl)-2,3,4,6-tetramethylbenzene	DeltaSn	14	-0.841736
G-32	1-(3-Methylbutyl)-2,3,4,6-tetramethylbenzene	DeltaGi	14	-1.03643
G-33	1-(3-Methylbutyl)-2,3,4,6-tetramethylbenzene	DeltaGi	14	-0.732042
H-06	1-(3-Methylbutyl)-2,3,4,6-tetramethylbenzene	DeltaGi	5	-1.08227
H-07	1-(3-Methylbutyl)-2,3,4,6-tetramethylbenzene	DeltaGi	5	-0.618678
H-11	1-(3-Methylbutyl)-2,3,4,6-tetramethylbenzene	BC	5	-1.39205
H-12	1-(3-Methylbutyl)-2,3,4,6-tetramethylbenzene	BC	5	-1.24976
H-13	1-(3-Methylbutyl)-2,3,4,6-tetramethylbenzene	BC	5	0.428744
H-14	1-(3-Methylbutyl)-2,3,4,6-tetramethylbenzene	DeltaSn	5	-1.22001
H-15	1-(3-Methylbutyl)-2,3,4,6-tetramethylbenzene	DeltaSn	5	-0.6123
H-22	1-(3-Methylbutyl)-2,3,4,6-tetramethylbenzene	DeltaBi	5	-1.81047
H-30	1-(3-Methylbutyl)-2,3,4,6-tetramethylbenzene	MD	5	-1.46864
H-31	1-(3-Methylbutyl)-2,3,4,6-tetramethylbenzene	MD	5	-0.393727
H-34	1-(3-Methylbutyl)-2,3,4,6-tetramethylbenzene	DeltaBo	5	0.103977
H-35	1-(3-Methylbutyl)-2,3,4,6-tetramethylbenzene	DeltaBo	5	-0.805447
I-01	1-(3-Methylbutyl)-2,3,4,6-tetramethylbenzene	DeltaLa	14	-0.113848
I-07	1-(3-Methylbutyl)-2,3,4,6-tetramethylbenzene	MD	14	-0.699184
I-08	1-(3-Methylbutyl)-2,3,4,6-tetramethylbenzene	DeltaSn	14	-0.00874417
I-12	1-(3-Methylbutyl)-2,3,4,6-tetramethylbenzene	DeltaGi	14	0.55234
I-13	1-(3-Methylbutyl)-2,3,4,6-tetramethylbenzene	DeltaBi	14	0.623056
I-21	1-(3-Methylbutyl)-2,3,4,6-tetramethylbenzene	BC	14	1.65246
I-22	1-(3-Methylbutyl)-2,3,4,6-tetramethylbenzene	BC	14	1.53637
I-23	1-(3-Methylbutyl)-2,3,4,6-tetramethylbenzene	BC	14	-0.0961422
I-24	1-(3-Methylbutyl)-2,3,4,6-tetramethylbenzene	BC	14	-0.424419
I-25	1-(3-Methylbutyl)-2,3,4,6-tetramethylbenzene	BC	14	0.208474
I-26	1-(3-Methylbutyl)-2,3,4,6-tetramethylbenzene	BC	14	0.380572
I-27	1-(3-Methylbutyl)-2,3,4,6-tetramethylbenzene	BC	14	1.30191
I-29	1-(3-Methylbutyl)-2,3,4,6-tetramethylbenzene	BC	14	0.498258
I-32	1-(3-Methylbutyl)-2,3,4,6-tetramethylbenzene	BC	14	0.683546
I-33	1-(3-Methylbutyl)-2,3,4,6-tetramethylbenzene	DeltaBo	14	-0.128641
A-03	1,3-Diallyl(tetramethyl)	DeltaLa	4	-0.630903
A-08	1,3-Diallyl(tetramethyl)	DeltaBo	4	-0.848429
A-23	1,3-Diallyl(tetramethyl)	MD	4	2.31466
A-26	1,3-Diallyl(tetramethyl)	DeltaGi	4	-0.0210952
A-31	1,3-Diallyl(tetramethyl)	DeltaBi	4	-0.512559
A-32	1,3-Diallyl(tetramethyl)	DeltaBi	4	-0.620077
A-33	1,3-Diallyl(tetramethyl)	DeltaBi	4	-0.327355
A-34	1,3-Diallyl(tetramethyl)	DeltaBi	4	-0.641335
B-02	1,3-Diallyl(tetramethyl)	DeltaBi	2	-0.606662
B-10	1,3-Diallyl(tetramethyl)	DeltaSn	2	-0.511057
B-16	1,3-Diallyl(tetramethyl)	DeltaLa	2	-0.881515
B-20	1,3-Diallyl(tetramethyl)	MD	2	-0.176696
B-27	1,3-Diallyl(tetramethyl)	DeltaBo	2	-0.746432
B-31	1,3-Diallyl(tetramethyl)	DeltaGi	2	0.346428
C-02	1,3-Diallyl(tetramethyl)	DeltaGi	14	0.703725
C-08	1,3-Diallyl(tetramethyl)	DeltaBo	14	-0.603932
C-12	1,3-Diallyl(tetramethyl)	MD	14	-0.311466
C-18	1,3-Diallyl(tetramethyl)	DeltaLa	14	-0.211312
C-24	1,3-Diallyl(tetramethyl)	DeltaBi	14	-0.88887
C-29	1,3-Diallyl(tetramethyl)	DeltaSn	14	-0.348994
C-30	1,3-Diallyl(tetramethyl)	DeltaSn	14	-0.729507
C-35	1,3-Diallyl(tetramethyl)	BC	14	-0.640939
C-36	1,3-Diallyl(tetramethyl)	BC	14	-0.249541
C-37	1,3-Diallyl(tetramethyl)	BC	14	-0.748254
C-38	1,3-Diallyl(tetramethyl)	BC	14	-0.783213
C-39	1,3-Diallyl(tetramethyl)	BC	14	-0.213187
D-01	1,3-Diallyl(tetramethyl)	BC	9	-0.357147
D-02	1,3-Diallyl(tetramethyl)	BC	9	-0.487686
D-04	1,3-Diallyl(tetramethyl)	MD	9	2.25717
D-05	1,3-Diallyl(tetramethyl)	MD	9	3.786
D-09	1,3-Diallyl(tetramethyl)	DeltaBi	9	-0.183797
D-11	1,3-Diallyl(tetramethyl)	DeltaBi	9	1.46553
D-15	1,3-Diallyl(tetramethyl)	DeltaBo	9	-0.483183
D-16	1,3-Diallyl(tetramethyl)	DeltaBo	9	-0.253989
D-20	1,3-Diallyl(tetramethyl)	DeltaLa	9	0.745902
D-21	1,3-Diallyl(tetramethyl)	DeltaLa	9	0.591044
D-29	1,3-Diallyl(tetramethyl)	DeltaGi	9	0.78947
D-34	1,3-Diallyl(tetramethyl)	DeltaSn	9	1.53526
D-35	1,3-Diallyl(tetramethyl)	DeltaSn	9	1.01516
E-01	1,3-Diallyl(tetramethyl)	DeltaLa	7	0.0334878
E-02	1,3-Diallyl(tetramethyl)	DeltaLa	7	0.0694153
E-07	1,3-Diallyl(tetramethyl)	MD	7	-0.56405
E-08	1,3-Diallyl(tetramethyl)	BC	7	-0.794615
E-09	1,3-Diallyl(tetramethyl)	DeltaGi	7	-0.287748
E-10	1,3-Diallyl(tetramethyl)	DeltaGi	7	0.506081
E-13	1,3-Diallyl(tetramethyl)	DeltaSn	7	-0.712452
E-14	1,3-Diallyl(tetramethyl)	DeltaSn	7	-0.742828
F-02	1,3-Diallyl(tetramethyl)	DeltaGi	8	0.543868
F-06	1,3-Diallyl(tetramethyl)	DeltaBo	8	0.160285
F-07	1,3-Diallyl(tetramethyl)	DeltaBo	8	-0.306271
F-13	1,3-Diallyl(tetramethyl)	DeltaBi	8	-0.483306
F-14	1,3-Diallyl(tetramethyl)	DeltaBi	8	-0.683228
F-16	1,3-Diallyl(tetramethyl)	DeltaSn	8	0.772398
F-17	1,3-Diallyl(tetramethyl)	DeltaSn	8	-0.875833
F-21	1,3-Diallyl(tetramethyl)	MD	8	3.86753
F-24	1,3-Diallyl(tetramethyl)	MD	8	0.930627
F-27	1,3-Diallyl(tetramethyl)	BC	8	-0.583923
F-28	1,3-Diallyl(tetramethyl)	BC	8	-0.535657
F-29	1,3-Diallyl(tetramethyl)	BC	8	-0.782716
F-30	1,3-Diallyl(tetramethyl)	BC	8	-0.572365
F-31	1,3-Diallyl(tetramethyl)	BC	8	0.208883
F-32	1,3-Diallyl(tetramethyl)	BC	8	-0.108493
F-33	1,3-Diallyl(tetramethyl)	BC	8	-0.691714
F-34	1,3-Diallyl(tetramethyl)	DeltaLa	8	-0.784669
F-35	1,3-Diallyl(tetramethyl)	DeltaLa	8	-0.797535
G-02	1,3-Diallyl(tetramethyl)	MD	14	4.21946
G-10	1,3-Diallyl(tetramethyl)	BC	14	-0.670527
G-11	1,3-Diallyl(tetramethyl)	BC	14	-0.0647638
G-12	1,3-Diallyl(tetramethyl)	BC	14	0.0938503
G-14	1,3-Diallyl(tetramethyl)	BC	14	-0.838908
G-15	1,3-Diallyl(tetramethyl)	BC	14	-0.0851164
G-16	1,3-Diallyl(tetramethyl)	BC	14	-0.659992
G-17	1,3-Diallyl(tetramethyl)	DeltaBi	14	-0.475363
G-18	1,3-Diallyl(tetramethyl)	DeltaBi	14	0.01904
G-25	1,3-Diallyl(tetramethyl)	DeltaBo	14	-0.265741
G-27	1,3-Diallyl(tetramethyl)	DeltaBo	14	-0.322408
G-30	1,3-Diallyl(tetramethyl)	DeltaSn	14	-0.497454
G-31	1,3-Diallyl(tetramethyl)	DeltaSn	14	-0.35165
G-32	1,3-Diallyl(tetramethyl)	DeltaGi	14	-0.650462
G-33	1,3-Diallyl(tetramethyl)	DeltaGi	14	-0.461005
H-06	1,3-Diallyl(tetramethyl)	DeltaGi	5	-0.708453
H-07	1,3-Diallyl(tetramethyl)	DeltaGi	5	-0.740761
H-11	1,3-Diallyl(tetramethyl)	BC	5	-0.794503
H-12	1,3-Diallyl(tetramethyl)	BC	5	-0.710304
H-13	1,3-Diallyl(tetramethyl)	BC	5	-0.492851
H-14	1,3-Diallyl(tetramethyl)	DeltaSn	5	0.833739
H-15	1,3-Diallyl(tetramethyl)	DeltaSn	5	0.33907
H-22	1,3-Diallyl(tetramethyl)	DeltaBi	5	0.855446
H-30	1,3-Diallyl(tetramethyl)	MD	5	0.618777
H-31	1,3-Diallyl(tetramethyl)	MD	5	-0.713404
H-34	1,3-Diallyl(tetramethyl)	DeltaBo	5	1.08917
H-35	1,3-Diallyl(tetramethyl)	DeltaBo	5	0.107403
I-01	1,3-Diallyl(tetramethyl)	DeltaLa	14	0.553881
I-07	1,3-Diallyl(tetramethyl)	MD	14	2.82535
I-08	1,3-Diallyl(tetramethyl)	DeltaSn	14	-0.338237
I-12	1,3-Diallyl(tetramethyl)	DeltaGi	14	0.489921
I-13	1,3-Diallyl(tetramethyl)	DeltaBi	14	-0.666849
I-21	1,3-Diallyl(tetramethyl)	BC	14	0.0584221
I-22	1,3-Diallyl(tetramethyl)	BC	14	-0.105331
I-23	1,3-Diallyl(tetramethyl)	BC	14	-0.609656
I-24	1,3-Diallyl(tetramethyl)	BC	14	-0.616095
I-25	1,3-Diallyl(tetramethyl)	BC	14	0.680757
I-26	1,3-Diallyl(tetramethyl)	BC	14	-0.1551
I-27	1,3-Diallyl(tetramethyl)	BC	14	-0.147897
I-29	1,3-Diallyl(tetramethyl)	BC	14	-0.289781
I-32	1,3-Diallyl(tetramethyl)	BC	14	1.8255
I-33	1,3-Diallyl(tetramethyl)	DeltaBo	14	-0.493579
A-03	1-Deoxypentitol_2	DeltaLa	4	-0.669792
A-08	1-Deoxypentitol_2	DeltaBo	4	-1.30392
A-23	1-Deoxypentitol_2	MD	4	-0.639422
A-26	1-Deoxypentitol_2	DeltaGi	4	0.340939
A-31	1-Deoxypentitol_2	DeltaBi	4	0.328856
A-32	1-Deoxypentitol_2	DeltaBi	4	0.674128
A-33	1-Deoxypentitol_2	DeltaBi	4	1.21699
A-34	1-Deoxypentitol_2	DeltaBi	4	0.402111
B-02	1-Deoxypentitol_2	DeltaBi	2	-0.152075
B-10	1-Deoxypentitol_2	DeltaSn	2	-0.222145
B-16	1-Deoxypentitol_2	DeltaLa	2	-1.83988
B-20	1-Deoxypentitol_2	MD	2	-1.03112
B-27	1-Deoxypentitol_2	DeltaBo	2	-1.66604
B-31	1-Deoxypentitol_2	DeltaGi	2	0.0883359
C-02	1-Deoxypentitol_2	DeltaGi	14	1.28026
C-08	1-Deoxypentitol_2	DeltaBo	14	0.131406
C-12	1-Deoxypentitol_2	MD	14	-1.11366
C-18	1-Deoxypentitol_2	DeltaLa	14	-0.444343
C-24	1-Deoxypentitol_2	DeltaBi	14	-1.95888
C-29	1-Deoxypentitol_2	DeltaSn	14	1.0131
C-30	1-Deoxypentitol_2	DeltaSn	14	-0.700363
C-35	1-Deoxypentitol_2	BC	14	0.121619
C-36	1-Deoxypentitol_2	BC	14	0.859835
C-37	1-Deoxypentitol_2	BC	14	-0.0033159
C-38	1-Deoxypentitol_2	BC	14	-1.30848
C-39	1-Deoxypentitol_2	BC	14	1.49165
D-01	1-Deoxypentitol_2	BC	9	0.764606
D-02	1-Deoxypentitol_2	BC	9	0.411885
D-04	1-Deoxypentitol_2	MD	9	1.58284
D-05	1-Deoxypentitol_2	MD	9	1.65185
D-09	1-Deoxypentitol_2	DeltaBi	9	-0.0393744
D-11	1-Deoxypentitol_2	DeltaBi	9	1.07983
D-15	1-Deoxypentitol_2	DeltaBo	9	0.210151
D-16	1-Deoxypentitol_2	DeltaBo	9	-0.349469
D-20	1-Deoxypentitol_2	DeltaLa	9	1.55717
D-21	1-Deoxypentitol_2	DeltaLa	9	-0.084515
D-29	1-Deoxypentitol_2	DeltaGi	9	0.98799
D-34	1-Deoxypentitol_2	DeltaSn	9	0.628519
D-35	1-Deoxypentitol_2	DeltaSn	9	1.59657
E-01	1-Deoxypentitol_2	DeltaLa	7	0.488624
E-02	1-Deoxypentitol_2	DeltaLa	7	-0.591068
E-07	1-Deoxypentitol_2	MD	7	-1.53077
E-08	1-Deoxypentitol_2	BC	7	-1.05071
E-09	1-Deoxypentitol_2	DeltaGi	7	-0.776601
E-10	1-Deoxypentitol_2	DeltaGi	7	-0.367565
E-13	1-Deoxypentitol_2	DeltaSn	7	-0.89081
E-14	1-Deoxypentitol_2	DeltaSn	7	-0.886466
F-02	1-Deoxypentitol_2	DeltaGi	8	-0.211031
F-06	1-Deoxypentitol_2	DeltaBo	8	-0.708743
F-07	1-Deoxypentitol_2	DeltaBo	8	-1.15763
F-13	1-Deoxypentitol_2	DeltaBi	8	0.759699
F-14	1-Deoxypentitol_2	DeltaBi	8	-1.28141
F-16	1-Deoxypentitol_2	DeltaSn	8	-0.256047
F-17	1-Deoxypentitol_2	DeltaSn	8	-1.96138
F-21	1-Deoxypentitol_2	MD	8	1.07424
F-24	1-Deoxypentitol_2	MD	8	-0.495403
F-27	1-Deoxypentitol_2	BC	8	0.828815
F-28	1-Deoxypentitol_2	BC	8	0.0482346
F-29	1-Deoxypentitol_2	BC	8	-1.9349
F-30	1-Deoxypentitol_2	BC	8	2.07499
F-31	1-Deoxypentitol_2	BC	8	1.51847
F-32	1-Deoxypentitol_2	BC	8	1.25466
F-33	1-Deoxypentitol_2	BC	8	-0.508803
F-34	1-Deoxypentitol_2	DeltaLa	8	-1.75185
F-35	1-Deoxypentitol_2	DeltaLa	8	-1.74541
G-02	1-Deoxypentitol_2	MD	14	0.142681
G-10	1-Deoxypentitol_2	BC	14	-0.509835
G-11	1-Deoxypentitol_2	BC	14	0.747373
G-12	1-Deoxypentitol_2	BC	14	1.94365
G-14	1-Deoxypentitol_2	BC	14	-0.245431
G-15	1-Deoxypentitol_2	BC	14	0.583073
G-16	1-Deoxypentitol_2	BC	14	-0.12997
G-17	1-Deoxypentitol_2	DeltaBi	14	-0.457325
G-18	1-Deoxypentitol_2	DeltaBi	14	0.729026
G-25	1-Deoxypentitol_2	DeltaBo	14	-0.53527
G-27	1-Deoxypentitol_2	DeltaBo	14	0.288289
G-30	1-Deoxypentitol_2	DeltaSn	14	-0.0764775
G-31	1-Deoxypentitol_2	DeltaSn	14	-0.0765602
G-32	1-Deoxypentitol_2	DeltaGi	14	-0.335591
G-33	1-Deoxypentitol_2	DeltaGi	14	-0.216884
H-06	1-Deoxypentitol_2	DeltaGi	5	-0.707095
H-07	1-Deoxypentitol_2	DeltaGi	5	-0.942587
H-11	1-Deoxypentitol_2	BC	5	-1.64303
H-12	1-Deoxypentitol_2	BC	5	-1.25186
H-13	1-Deoxypentitol_2	BC	5	-0.286545
H-14	1-Deoxypentitol_2	DeltaSn	5	-1.30399
H-15	1-Deoxypentitol_2	DeltaSn	5	0.149738
H-22	1-Deoxypentitol_2	DeltaBi	5	-0.0262943
H-30	1-Deoxypentitol_2	MD	5	-1.06266
H-31	1-Deoxypentitol_2	MD	5	-1.87098
H-34	1-Deoxypentitol_2	DeltaBo	5	0.390084
H-35	1-Deoxypentitol_2	DeltaBo	5	-0.238521
I-01	1-Deoxypentitol_2	DeltaLa	14	1.61594
I-07	1-Deoxypentitol_2	MD	14	0.608484
I-08	1-Deoxypentitol_2	DeltaSn	14	0.82211
I-12	1-Deoxypentitol_2	DeltaGi	14	0.782921
I-13	1-Deoxypentitol_2	DeltaBi	14	0.672615
I-21	1-Deoxypentitol_2	BC	14	0.867435
I-22	1-Deoxypentitol_2	BC	14	1.17851
I-23	1-Deoxypentitol_2	BC	14	-0.735788
I-24	1-Deoxypentitol_2	BC	14	0.507456
I-25	1-Deoxypentitol_2	BC	14	0.726877
I-26	1-Deoxypentitol_2	BC	14	1.25234
I-27	1-Deoxypentitol_2	BC	14	1.0195
I-29	1-Deoxypentitol_2	BC	14	0.906109
I-32	1-Deoxypentitol_2	BC	14	1.2809
I-33	1-Deoxypentitol_2	DeltaBo	14	0.602596
A-03	1H-Imidazole-2-thiol, 1-(2-phenylethyl)-	DeltaLa	4	-0.892517
A-08	1H-Imidazole-2-thiol, 1-(2-phenylethyl)-	DeltaBo	4	-0.910956
A-23	1H-Imidazole-2-thiol, 1-(2-phenylethyl)-	MD	4	-0.613308
A-26	1H-Imidazole-2-thiol, 1-(2-phenylethyl)-	DeltaGi	4	-0.69123
A-31	1H-Imidazole-2-thiol, 1-(2-phenylethyl)-	DeltaBi	4	-0.792742
A-32	1H-Imidazole-2-thiol, 1-(2-phenylethyl)-	DeltaBi	4	-0.826304
A-33	1H-Imidazole-2-thiol, 1-(2-phenylethyl)-	DeltaBi	4	-0.504621
A-34	1H-Imidazole-2-thiol, 1-(2-phenylethyl)-	DeltaBi	4	-0.865163
B-02	1H-Imidazole-2-thiol, 1-(2-phenylethyl)-	DeltaBi	2	-0.800443
B-10	1H-Imidazole-2-thiol, 1-(2-phenylethyl)-	DeltaSn	2	-0.856647
B-16	1H-Imidazole-2-thiol, 1-(2-phenylethyl)-	DeltaLa	2	-0.902414
B-20	1H-Imidazole-2-thiol, 1-(2-phenylethyl)-	MD	2	-0.798181
B-27	1H-Imidazole-2-thiol, 1-(2-phenylethyl)-	DeltaBo	2	-0.871689
B-31	1H-Imidazole-2-thiol, 1-(2-phenylethyl)-	DeltaGi	2	-0.882736
C-02	1H-Imidazole-2-thiol, 1-(2-phenylethyl)-	DeltaGi	14	-0.706174
C-08	1H-Imidazole-2-thiol, 1-(2-phenylethyl)-	DeltaBo	14	-0.660982
C-12	1H-Imidazole-2-thiol, 1-(2-phenylethyl)-	MD	14	-0.231508
C-18	1H-Imidazole-2-thiol, 1-(2-phenylethyl)-	DeltaLa	14	-0.83847
C-24	1H-Imidazole-2-thiol, 1-(2-phenylethyl)-	DeltaBi	14	-0.752598
C-29	1H-Imidazole-2-thiol, 1-(2-phenylethyl)-	DeltaSn	14	-0.339982
C-30	1H-Imidazole-2-thiol, 1-(2-phenylethyl)-	DeltaSn	14	-0.808833
C-35	1H-Imidazole-2-thiol, 1-(2-phenylethyl)-	BC	14	-0.48402
C-36	1H-Imidazole-2-thiol, 1-(2-phenylethyl)-	BC	14	-0.685997
C-37	1H-Imidazole-2-thiol, 1-(2-phenylethyl)-	BC	14	-0.55734
C-38	1H-Imidazole-2-thiol, 1-(2-phenylethyl)-	BC	14	-0.493272
C-39	1H-Imidazole-2-thiol, 1-(2-phenylethyl)-	BC	14	-0.508435
D-01	1H-Imidazole-2-thiol, 1-(2-phenylethyl)-	BC	9	-0.472624
D-02	1H-Imidazole-2-thiol, 1-(2-phenylethyl)-	BC	9	-0.716855
D-04	1H-Imidazole-2-thiol, 1-(2-phenylethyl)-	MD	9	0.102035
D-05	1H-Imidazole-2-thiol, 1-(2-phenylethyl)-	MD	9	0.415981
D-09	1H-Imidazole-2-thiol, 1-(2-phenylethyl)-	DeltaBi	9	-0.438498
D-11	1H-Imidazole-2-thiol, 1-(2-phenylethyl)-	DeltaBi	9	0.013519
D-15	1H-Imidazole-2-thiol, 1-(2-phenylethyl)-	DeltaBo	9	-0.0810694
D-16	1H-Imidazole-2-thiol, 1-(2-phenylethyl)-	DeltaBo	9	0.175194
D-20	1H-Imidazole-2-thiol, 1-(2-phenylethyl)-	DeltaLa	9	0.175967
D-21	1H-Imidazole-2-thiol, 1-(2-phenylethyl)-	DeltaLa	9	2.40776
D-29	1H-Imidazole-2-thiol, 1-(2-phenylethyl)-	DeltaGi	9	-0.431358
D-34	1H-Imidazole-2-thiol, 1-(2-phenylethyl)-	DeltaSn	9	0.461812
D-35	1H-Imidazole-2-thiol, 1-(2-phenylethyl)-	DeltaSn	9	2.64776
E-01	1H-Imidazole-2-thiol, 1-(2-phenylethyl)-	DeltaLa	7	-0.453304
E-02	1H-Imidazole-2-thiol, 1-(2-phenylethyl)-	DeltaLa	7	-0.698334
E-07	1H-Imidazole-2-thiol, 1-(2-phenylethyl)-	MD	7	-0.333883
E-08	1H-Imidazole-2-thiol, 1-(2-phenylethyl)-	BC	7	-0.790249
E-09	1H-Imidazole-2-thiol, 1-(2-phenylethyl)-	DeltaGi	7	-0.368965
E-10	1H-Imidazole-2-thiol, 1-(2-phenylethyl)-	DeltaGi	7	0.692309
E-13	1H-Imidazole-2-thiol, 1-(2-phenylethyl)-	DeltaSn	7	-0.0815268
E-14	1H-Imidazole-2-thiol, 1-(2-phenylethyl)-	DeltaSn	7	-0.16554
F-02	1H-Imidazole-2-thiol, 1-(2-phenylethyl)-	DeltaGi	8	-0.309823
F-06	1H-Imidazole-2-thiol, 1-(2-phenylethyl)-	DeltaBo	8	-0.738665
F-07	1H-Imidazole-2-thiol, 1-(2-phenylethyl)-	DeltaBo	8	-0.831131
F-13	1H-Imidazole-2-thiol, 1-(2-phenylethyl)-	DeltaBi	8	-0.63978
F-14	1H-Imidazole-2-thiol, 1-(2-phenylethyl)-	DeltaBi	8	-0.122768
F-16	1H-Imidazole-2-thiol, 1-(2-phenylethyl)-	DeltaSn	8	-0.817577
F-17	1H-Imidazole-2-thiol, 1-(2-phenylethyl)-	DeltaSn	8	1.99099
F-21	1H-Imidazole-2-thiol, 1-(2-phenylethyl)-	MD	8	0.282135
F-24	1H-Imidazole-2-thiol, 1-(2-phenylethyl)-	MD	8	1.41818
F-27	1H-Imidazole-2-thiol, 1-(2-phenylethyl)-	BC	8	-0.711688
F-28	1H-Imidazole-2-thiol, 1-(2-phenylethyl)-	BC	8	-0.198814
F-29	1H-Imidazole-2-thiol, 1-(2-phenylethyl)-	BC	8	-0.368353
F-30	1H-Imidazole-2-thiol, 1-(2-phenylethyl)-	BC	8	1.48448
F-31	1H-Imidazole-2-thiol, 1-(2-phenylethyl)-	BC	8	-0.48274
F-32	1H-Imidazole-2-thiol, 1-(2-phenylethyl)-	BC	8	0.789643
F-33	1H-Imidazole-2-thiol, 1-(2-phenylethyl)-	BC	8	-0.6884
F-34	1H-Imidazole-2-thiol, 1-(2-phenylethyl)-	DeltaLa	8	1.36722
F-35	1H-Imidazole-2-thiol, 1-(2-phenylethyl)-	DeltaLa	8	0.064194
G-02	1H-Imidazole-2-thiol, 1-(2-phenylethyl)-	MD	14	0.840121
G-10	1H-Imidazole-2-thiol, 1-(2-phenylethyl)-	BC	14	0.814399
G-11	1H-Imidazole-2-thiol, 1-(2-phenylethyl)-	BC	14	1.55713
G-12	1H-Imidazole-2-thiol, 1-(2-phenylethyl)-	BC	14	0.207567
G-14	1H-Imidazole-2-thiol, 1-(2-phenylethyl)-	BC	14	-0.716311
G-15	1H-Imidazole-2-thiol, 1-(2-phenylethyl)-	BC	14	-0.129976
G-16	1H-Imidazole-2-thiol, 1-(2-phenylethyl)-	BC	14	-0.243668
G-17	1H-Imidazole-2-thiol, 1-(2-phenylethyl)-	DeltaBi	14	-0.163331
G-18	1H-Imidazole-2-thiol, 1-(2-phenylethyl)-	DeltaBi	14	-0.682654
G-25	1H-Imidazole-2-thiol, 1-(2-phenylethyl)-	DeltaBo	14	1.59791
G-27	1H-Imidazole-2-thiol, 1-(2-phenylethyl)-	DeltaBo	14	1.66115
G-30	1H-Imidazole-2-thiol, 1-(2-phenylethyl)-	DeltaSn	14	-0.329625
G-31	1H-Imidazole-2-thiol, 1-(2-phenylethyl)-	DeltaSn	14	-0.406332
G-32	1H-Imidazole-2-thiol, 1-(2-phenylethyl)-	DeltaGi	14	-0.886658
G-33	1H-Imidazole-2-thiol, 1-(2-phenylethyl)-	DeltaGi	14	-0.835981
H-06	1H-Imidazole-2-thiol, 1-(2-phenylethyl)-	DeltaGi	5	-0.813847
H-07	1H-Imidazole-2-thiol, 1-(2-phenylethyl)-	DeltaGi	5	-0.696882
H-11	1H-Imidazole-2-thiol, 1-(2-phenylethyl)-	BC	5	-0.90674
H-12	1H-Imidazole-2-thiol, 1-(2-phenylethyl)-	BC	5	-0.546651
H-13	1H-Imidazole-2-thiol, 1-(2-phenylethyl)-	BC	5	-0.692441
H-14	1H-Imidazole-2-thiol, 1-(2-phenylethyl)-	DeltaSn	5	0.0939763
H-15	1H-Imidazole-2-thiol, 1-(2-phenylethyl)-	DeltaSn	5	-0.559601
H-22	1H-Imidazole-2-thiol, 1-(2-phenylethyl)-	DeltaBi	5	-0.589472
H-30	1H-Imidazole-2-thiol, 1-(2-phenylethyl)-	MD	5	-0.245529
H-31	1H-Imidazole-2-thiol, 1-(2-phenylethyl)-	MD	5	-0.645883
H-34	1H-Imidazole-2-thiol, 1-(2-phenylethyl)-	DeltaBo	5	-0.276092
H-35	1H-Imidazole-2-thiol, 1-(2-phenylethyl)-	DeltaBo	5	-0.442899
I-01	1H-Imidazole-2-thiol, 1-(2-phenylethyl)-	DeltaLa	14	1.54287
I-07	1H-Imidazole-2-thiol, 1-(2-phenylethyl)-	MD	14	2.32608
I-08	1H-Imidazole-2-thiol, 1-(2-phenylethyl)-	DeltaSn	14	-0.675788
I-12	1H-Imidazole-2-thiol, 1-(2-phenylethyl)-	DeltaGi	14	-0.825155
I-13	1H-Imidazole-2-thiol, 1-(2-phenylethyl)-	DeltaBi	14	0.645005
I-21	1H-Imidazole-2-thiol, 1-(2-phenylethyl)-	BC	14	1.02697
I-22	1H-Imidazole-2-thiol, 1-(2-phenylethyl)-	BC	14	3.31503
I-23	1H-Imidazole-2-thiol, 1-(2-phenylethyl)-	BC	14	0.50808
I-24	1H-Imidazole-2-thiol, 1-(2-phenylethyl)-	BC	14	0.343953
I-25	1H-Imidazole-2-thiol, 1-(2-phenylethyl)-	BC	14	1.26496
I-26	1H-Imidazole-2-thiol, 1-(2-phenylethyl)-	BC	14	2.61068
I-27	1H-Imidazole-2-thiol, 1-(2-phenylethyl)-	BC	14	0.874756
I-29	1H-Imidazole-2-thiol, 1-(2-phenylethyl)-	BC	14	0.546798
I-32	1H-Imidazole-2-thiol, 1-(2-phenylethyl)-	BC	14	2.66881
I-33	1H-Imidazole-2-thiol, 1-(2-phenylethyl)-	DeltaBo	14	2.5946
A-03	1-Naphthalenecarbodithioic acid, butyl ester	DeltaLa	4	-0.899213
A-08	1-Naphthalenecarbodithioic acid, butyl ester	DeltaBo	4	-1.13835
A-23	1-Naphthalenecarbodithioic acid, butyl ester	MD	4	-0.194857
A-26	1-Naphthalenecarbodithioic acid, butyl ester	DeltaGi	4	-0.390168
A-31	1-Naphthalenecarbodithioic acid, butyl ester	DeltaBi	4	-0.238239
A-32	1-Naphthalenecarbodithioic acid, butyl ester	DeltaBi	4	-0.802508
A-33	1-Naphthalenecarbodithioic acid, butyl ester	DeltaBi	4	-0.0474296
A-34	1-Naphthalenecarbodithioic acid, butyl ester	DeltaBi	4	-0.876098
B-02	1-Naphthalenecarbodithioic acid, butyl ester	DeltaBi	2	-0.849302
B-10	1-Naphthalenecarbodithioic acid, butyl ester	DeltaSn	2	-0.24526
B-16	1-Naphthalenecarbodithioic acid, butyl ester	DeltaLa	2	-1.20614
B-20	1-Naphthalenecarbodithioic acid, butyl ester	MD	2	-0.558635
B-27	1-Naphthalenecarbodithioic acid, butyl ester	DeltaBo	2	-1.15308
B-31	1-Naphthalenecarbodithioic acid, butyl ester	DeltaGi	2	0.0121613
C-02	1-Naphthalenecarbodithioic acid, butyl ester	DeltaGi	14	0.0605231
C-08	1-Naphthalenecarbodithioic acid, butyl ester	DeltaBo	14	0.108092
C-12	1-Naphthalenecarbodithioic acid, butyl ester	MD	14	-0.656869
C-18	1-Naphthalenecarbodithioic acid, butyl ester	DeltaLa	14	0.0422696
C-24	1-Naphthalenecarbodithioic acid, butyl ester	DeltaBi	14	-1.19824
C-29	1-Naphthalenecarbodithioic acid, butyl ester	DeltaSn	14	0.51802
C-30	1-Naphthalenecarbodithioic acid, butyl ester	DeltaSn	14	-0.671246
C-35	1-Naphthalenecarbodithioic acid, butyl ester	BC	14	0.00725706
C-36	1-Naphthalenecarbodithioic acid, butyl ester	BC	14	0.785324
C-37	1-Naphthalenecarbodithioic acid, butyl ester	BC	14	-0.606456
C-38	1-Naphthalenecarbodithioic acid, butyl ester	BC	14	-0.81361
C-39	1-Naphthalenecarbodithioic acid, butyl ester	BC	14	1.60316
D-01	1-Naphthalenecarbodithioic acid, butyl ester	BC	9	0.66299
D-02	1-Naphthalenecarbodithioic acid, butyl ester	BC	9	1.97623
D-04	1-Naphthalenecarbodithioic acid, butyl ester	MD	9	0.482137
D-05	1-Naphthalenecarbodithioic acid, butyl ester	MD	9	0.614929
D-09	1-Naphthalenecarbodithioic acid, butyl ester	DeltaBi	9	-0.282229
D-11	1-Naphthalenecarbodithioic acid, butyl ester	DeltaBi	9	1.68002
D-15	1-Naphthalenecarbodithioic acid, butyl ester	DeltaBo	9	0.170762
D-16	1-Naphthalenecarbodithioic acid, butyl ester	DeltaBo	9	0.384209
D-20	1-Naphthalenecarbodithioic acid, butyl ester	DeltaLa	9	0.685697
D-21	1-Naphthalenecarbodithioic acid, butyl ester	DeltaLa	9	2.18806
D-29	1-Naphthalenecarbodithioic acid, butyl ester	DeltaGi	9	0.948292
D-34	1-Naphthalenecarbodithioic acid, butyl ester	DeltaSn	9	0.0952143
D-35	1-Naphthalenecarbodithioic acid, butyl ester	DeltaSn	9	1.51745
E-01	1-Naphthalenecarbodithioic acid, butyl ester	DeltaLa	7	0.850296
E-02	1-Naphthalenecarbodithioic acid, butyl ester	DeltaLa	7	-0.346258
E-07	1-Naphthalenecarbodithioic acid, butyl ester	MD	7	-0.900079
E-08	1-Naphthalenecarbodithioic acid, butyl ester	BC	7	-1.03954
E-09	1-Naphthalenecarbodithioic acid, butyl ester	DeltaGi	7	-0.367069
E-10	1-Naphthalenecarbodithioic acid, butyl ester	DeltaGi	7	0.180589
E-13	1-Naphthalenecarbodithioic acid, butyl ester	DeltaSn	7	-0.957025
E-14	1-Naphthalenecarbodithioic acid, butyl ester	DeltaSn	7	-0.952281
F-02	1-Naphthalenecarbodithioic acid, butyl ester	DeltaGi	8	-1.07667
F-06	1-Naphthalenecarbodithioic acid, butyl ester	DeltaBo	8	-0.310166
F-07	1-Naphthalenecarbodithioic acid, butyl ester	DeltaBo	8	-0.554741
F-13	1-Naphthalenecarbodithioic acid, butyl ester	DeltaBi	8	0.985225
F-14	1-Naphthalenecarbodithioic acid, butyl ester	DeltaBi	8	-0.799349
F-16	1-Naphthalenecarbodithioic acid, butyl ester	DeltaSn	8	-0.294907
F-17	1-Naphthalenecarbodithioic acid, butyl ester	DeltaSn	8	-1.22607
F-21	1-Naphthalenecarbodithioic acid, butyl ester	MD	8	3.52437
F-24	1-Naphthalenecarbodithioic acid, butyl ester	MD	8	1.0145
F-27	1-Naphthalenecarbodithioic acid, butyl ester	BC	8	-0.613154
F-28	1-Naphthalenecarbodithioic acid, butyl ester	BC	8	0.733922
F-29	1-Naphthalenecarbodithioic acid, butyl ester	BC	8	-1.21126
F-30	1-Naphthalenecarbodithioic acid, butyl ester	BC	8	-0.666095
F-31	1-Naphthalenecarbodithioic acid, butyl ester	BC	8	2.51809
F-32	1-Naphthalenecarbodithioic acid, butyl ester	BC	8	3.01989
F-33	1-Naphthalenecarbodithioic acid, butyl ester	BC	8	-0.997004
F-34	1-Naphthalenecarbodithioic acid, butyl ester	DeltaLa	8	-1.07968
F-35	1-Naphthalenecarbodithioic acid, butyl ester	DeltaLa	8	-1.09661
G-02	1-Naphthalenecarbodithioic acid, butyl ester	MD	14	2.42484
G-10	1-Naphthalenecarbodithioic acid, butyl ester	BC	14	-0.820659
G-11	1-Naphthalenecarbodithioic acid, butyl ester	BC	14	-0.562468
G-12	1-Naphthalenecarbodithioic acid, butyl ester	BC	14	0.354464
G-14	1-Naphthalenecarbodithioic acid, butyl ester	BC	14	-0.0354095
G-15	1-Naphthalenecarbodithioic acid, butyl ester	BC	14	-0.564052
G-16	1-Naphthalenecarbodithioic acid, butyl ester	BC	14	-0.671935
G-17	1-Naphthalenecarbodithioic acid, butyl ester	DeltaBi	14	-0.374821
G-18	1-Naphthalenecarbodithioic acid, butyl ester	DeltaBi	14	0.324344
G-25	1-Naphthalenecarbodithioic acid, butyl ester	DeltaBo	14	-0.190488
G-27	1-Naphthalenecarbodithioic acid, butyl ester	DeltaBo	14	-0.592136
G-30	1-Naphthalenecarbodithioic acid, butyl ester	DeltaSn	14	-0.717558
G-31	1-Naphthalenecarbodithioic acid, butyl ester	DeltaSn	14	-0.0265572
G-32	1-Naphthalenecarbodithioic acid, butyl ester	DeltaGi	14	-0.998556
G-33	1-Naphthalenecarbodithioic acid, butyl ester	DeltaGi	14	-0.726797
H-06	1-Naphthalenecarbodithioic acid, butyl ester	DeltaGi	5	-0.475561
H-07	1-Naphthalenecarbodithioic acid, butyl ester	DeltaGi	5	-0.897738
H-11	1-Naphthalenecarbodithioic acid, butyl ester	BC	5	-1.11609
H-12	1-Naphthalenecarbodithioic acid, butyl ester	BC	5	-0.779692
H-13	1-Naphthalenecarbodithioic acid, butyl ester	BC	5	-0.496364
H-14	1-Naphthalenecarbodithioic acid, butyl ester	DeltaSn	5	-0.41691
H-15	1-Naphthalenecarbodithioic acid, butyl ester	DeltaSn	5	0.615396
H-22	1-Naphthalenecarbodithioic acid, butyl ester	DeltaBi	5	0.357673
H-30	1-Naphthalenecarbodithioic acid, butyl ester	MD	5	0.103626
H-31	1-Naphthalenecarbodithioic acid, butyl ester	MD	5	-1.15355
H-34	1-Naphthalenecarbodithioic acid, butyl ester	DeltaBo	5	0.427476
H-35	1-Naphthalenecarbodithioic acid, butyl ester	DeltaBo	5	0.0796957
I-01	1-Naphthalenecarbodithioic acid, butyl ester	DeltaLa	14	2.15814
I-07	1-Naphthalenecarbodithioic acid, butyl ester	MD	14	2.87235
I-08	1-Naphthalenecarbodithioic acid, butyl ester	DeltaSn	14	0.00305116
I-12	1-Naphthalenecarbodithioic acid, butyl ester	DeltaGi	14	0.12133
I-13	1-Naphthalenecarbodithioic acid, butyl ester	DeltaBi	14	0.26796
I-21	1-Naphthalenecarbodithioic acid, butyl ester	BC	14	0.4901
I-22	1-Naphthalenecarbodithioic acid, butyl ester	BC	14	0.118623
I-23	1-Naphthalenecarbodithioic acid, butyl ester	BC	14	-0.623019
I-24	1-Naphthalenecarbodithioic acid, butyl ester	BC	14	-0.451074
I-25	1-Naphthalenecarbodithioic acid, butyl ester	BC	14	0.472569
I-26	1-Naphthalenecarbodithioic acid, butyl ester	BC	14	0.532457
I-27	1-Naphthalenecarbodithioic acid, butyl ester	BC	14	0.0257372
I-29	1-Naphthalenecarbodithioic acid, butyl ester	BC	14	0.260685
I-32	1-Naphthalenecarbodithioic acid, butyl ester	BC	14	0.47595
I-33	1-Naphthalenecarbodithioic acid, butyl ester	DeltaBo	14	0.151173
A-03	1-Propanol	DeltaLa	4	-0.221846
A-08	1-Propanol	DeltaBo	4	-0.73185
A-23	1-Propanol	MD	4	-0.370842
A-26	1-Propanol	DeltaGi	4	0.773654
A-31	1-Propanol	DeltaBi	4	1.84425
A-32	1-Propanol	DeltaBi	4	3.37223
A-33	1-Propanol	DeltaBi	4	2.22461
A-34	1-Propanol	DeltaBi	4	0.796352
B-02	1-Propanol	DeltaBi	2	0.28398
B-10	1-Propanol	DeltaSn	2	0.300341
B-16	1-Propanol	DeltaLa	2	-1.12913
B-20	1-Propanol	MD	2	-0.450824
B-27	1-Propanol	DeltaBo	2	-0.80501
B-31	1-Propanol	DeltaGi	2	0.203845
C-02	1-Propanol	DeltaGi	14	0.591499
C-08	1-Propanol	DeltaBo	14	0.446231
C-12	1-Propanol	MD	14	-0.973539
C-18	1-Propanol	DeltaLa	14	0.0409296
C-24	1-Propanol	DeltaBi	14	-1.39524
C-29	1-Propanol	DeltaSn	14	0.884904
C-30	1-Propanol	DeltaSn	14	-0.461456
C-35	1-Propanol	BC	14	0.183693
C-36	1-Propanol	BC	14	1.09139
C-37	1-Propanol	BC	14	-0.274961
C-38	1-Propanol	BC	14	-1.03143
C-39	1-Propanol	BC	14	1.75568
D-01	1-Propanol	BC	9	0.301777
D-02	1-Propanol	BC	9	-0.977972
D-04	1-Propanol	MD	9	0.326719
D-05	1-Propanol	MD	9	0.716151
D-09	1-Propanol	DeltaBi	9	-0.687439
D-11	1-Propanol	DeltaBi	9	0.0708165
D-15	1-Propanol	DeltaBo	9	-0.364484
D-16	1-Propanol	DeltaBo	9	-1.14626
D-20	1-Propanol	DeltaLa	9	-0.443879
D-21	1-Propanol	DeltaLa	9	-0.201034
D-29	1-Propanol	DeltaGi	9	0.187128
D-34	1-Propanol	DeltaSn	9	0.509734
D-35	1-Propanol	DeltaSn	9	0.341568
E-01	1-Propanol	DeltaLa	7	0.60308
E-02	1-Propanol	DeltaLa	7	-0.654356
E-07	1-Propanol	MD	7	-1.05026
E-08	1-Propanol	BC	7	-0.055566
E-09	1-Propanol	DeltaGi	7	-1.06901
E-10	1-Propanol	DeltaGi	7	-0.561919
E-13	1-Propanol	DeltaSn	7	-0.663146
E-14	1-Propanol	DeltaSn	7	-0.690005
F-02	1-Propanol	DeltaGi	8	-0.501957
F-06	1-Propanol	DeltaBo	8	-1.04648
F-07	1-Propanol	DeltaBo	8	-1.19523
F-13	1-Propanol	DeltaBi	8	-0.167027
F-14	1-Propanol	DeltaBi	8	-1.42562
F-16	1-Propanol	DeltaSn	8	1.09929
F-17	1-Propanol	DeltaSn	8	-1.43779
F-21	1-Propanol	MD	8	0.457954
F-24	1-Propanol	MD	8	-0.851331
F-27	1-Propanol	BC	8	0.5264
F-28	1-Propanol	BC	8	-0.0748139
F-29	1-Propanol	BC	8	-1.22673
F-30	1-Propanol	BC	8	0.37684
F-31	1-Propanol	BC	8	2.2012
F-32	1-Propanol	BC	8	0.386311
F-33	1-Propanol	BC	8	-0.877025
F-34	1-Propanol	DeltaLa	8	-1.46187
F-35	1-Propanol	DeltaLa	8	-1.21359
G-02	1-Propanol	MD	14	-0.196878
G-10	1-Propanol	BC	14	-0.970193
G-11	1-Propanol	BC	14	0.837985
G-12	1-Propanol	BC	14	3.15215
G-14	1-Propanol	BC	14	-1.25052
G-15	1-Propanol	BC	14	-0.0916565
G-16	1-Propanol	BC	14	0.0363339
G-17	1-Propanol	DeltaBi	14	-0.605171
G-18	1-Propanol	DeltaBi	14	0.84993
G-25	1-Propanol	DeltaBo	14	0.0641061
G-27	1-Propanol	DeltaBo	14	0.323169
G-30	1-Propanol	DeltaSn	14	-0.599871
G-31	1-Propanol	DeltaSn	14	0.747351
G-32	1-Propanol	DeltaGi	14	-0.649975
G-33	1-Propanol	DeltaGi	14	-0.335887
H-06	1-Propanol	DeltaGi	5	-0.723548
H-07	1-Propanol	DeltaGi	5	-1.05796
H-11	1-Propanol	BC	5	-1.27431
H-12	1-Propanol	BC	5	-1.16857
H-13	1-Propanol	BC	5	0.10626
H-14	1-Propanol	DeltaSn	5	-0.717346
H-15	1-Propanol	DeltaSn	5	-0.548646
H-22	1-Propanol	DeltaBi	5	0.944751
H-30	1-Propanol	MD	5	-0.807729
H-31	1-Propanol	MD	5	-1.32483
H-34	1-Propanol	DeltaBo	5	-0.871824
H-35	1-Propanol	DeltaBo	5	-0.406885
I-01	1-Propanol	DeltaLa	14	0.233181
I-07	1-Propanol	MD	14	0.0741422
I-08	1-Propanol	DeltaSn	14	1.08172
I-12	1-Propanol	DeltaGi	14	0.838662
I-13	1-Propanol	DeltaBi	14	1.35964
I-21	1-Propanol	BC	14	2.25405
I-22	1-Propanol	BC	14	1.45935
I-23	1-Propanol	BC	14	-0.468635
I-24	1-Propanol	BC	14	-0.10808
I-25	1-Propanol	BC	14	0.424214
I-26	1-Propanol	BC	14	0.647497
I-27	1-Propanol	BC	14	1.69645
I-29	1-Propanol	BC	14	1.02081
I-32	1-Propanol	BC	14	1.35939
I-33	1-Propanol	DeltaBo	14	-0.340244
A-03	2-(1-Pentamethylphenyl)ethyl-3,3-diphenyloxaziridine	DeltaLa	4	-1.30389
A-08	2-(1-Pentamethylphenyl)ethyl-3,3-diphenyloxaziridine	DeltaBo	4	-1.40739
A-23	2-(1-Pentamethylphenyl)ethyl-3,3-diphenyloxaziridine	MD	4	-0.893272
A-26	2-(1-Pentamethylphenyl)ethyl-3,3-diphenyloxaziridine	DeltaGi	4	-0.246478
A-31	2-(1-Pentamethylphenyl)ethyl-3,3-diphenyloxaziridine	DeltaBi	4	-1.05189
A-32	2-(1-Pentamethylphenyl)ethyl-3,3-diphenyloxaziridine	DeltaBi	4	-0.959247
A-33	2-(1-Pentamethylphenyl)ethyl-3,3-diphenyloxaziridine	DeltaBi	4	-0.762159
A-34	2-(1-Pentamethylphenyl)ethyl-3,3-diphenyloxaziridine	DeltaBi	4	-0.746656
B-02	2-(1-Pentamethylphenyl)ethyl-3,3-diphenyloxaziridine	DeltaBi	2	-1.17422
B-10	2-(1-Pentamethylphenyl)ethyl-3,3-diphenyloxaziridine	DeltaSn	2	-0.687953
B-16	2-(1-Pentamethylphenyl)ethyl-3,3-diphenyloxaziridine	DeltaLa	2	-1.33634
B-20	2-(1-Pentamethylphenyl)ethyl-3,3-diphenyloxaziridine	MD	2	-0.626335
B-27	2-(1-Pentamethylphenyl)ethyl-3,3-diphenyloxaziridine	DeltaBo	2	-1.26747
B-31	2-(1-Pentamethylphenyl)ethyl-3,3-diphenyloxaziridine	DeltaGi	2	-0.774356
C-02	2-(1-Pentamethylphenyl)ethyl-3,3-diphenyloxaziridine	DeltaGi	14	-0.363454
C-08	2-(1-Pentamethylphenyl)ethyl-3,3-diphenyloxaziridine	DeltaBo	14	-0.83272
C-12	2-(1-Pentamethylphenyl)ethyl-3,3-diphenyloxaziridine	MD	14	-0.828855
C-18	2-(1-Pentamethylphenyl)ethyl-3,3-diphenyloxaziridine	DeltaLa	14	0.235985
C-24	2-(1-Pentamethylphenyl)ethyl-3,3-diphenyloxaziridine	DeltaBi	14	-1.68273
C-29	2-(1-Pentamethylphenyl)ethyl-3,3-diphenyloxaziridine	DeltaSn	14	-0.253782
C-30	2-(1-Pentamethylphenyl)ethyl-3,3-diphenyloxaziridine	DeltaSn	14	-0.956465
C-35	2-(1-Pentamethylphenyl)ethyl-3,3-diphenyloxaziridine	BC	14	-0.455274
C-36	2-(1-Pentamethylphenyl)ethyl-3,3-diphenyloxaziridine	BC	14	-0.0302793
C-37	2-(1-Pentamethylphenyl)ethyl-3,3-diphenyloxaziridine	BC	14	-1.19578
C-38	2-(1-Pentamethylphenyl)ethyl-3,3-diphenyloxaziridine	BC	14	-1.2233
C-39	2-(1-Pentamethylphenyl)ethyl-3,3-diphenyloxaziridine	BC	14	0.197409
D-01	2-(1-Pentamethylphenyl)ethyl-3,3-diphenyloxaziridine	BC	9	-0.278357
D-02	2-(1-Pentamethylphenyl)ethyl-3,3-diphenyloxaziridine	BC	9	-0.902135
D-04	2-(1-Pentamethylphenyl)ethyl-3,3-diphenyloxaziridine	MD	9	0.440411
D-05	2-(1-Pentamethylphenyl)ethyl-3,3-diphenyloxaziridine	MD	9	1.94589
D-09	2-(1-Pentamethylphenyl)ethyl-3,3-diphenyloxaziridine	DeltaBi	9	-0.243419
D-11	2-(1-Pentamethylphenyl)ethyl-3,3-diphenyloxaziridine	DeltaBi	9	0.406986
D-15	2-(1-Pentamethylphenyl)ethyl-3,3-diphenyloxaziridine	DeltaBo	9	-0.726584
D-16	2-(1-Pentamethylphenyl)ethyl-3,3-diphenyloxaziridine	DeltaBo	9	-1.30823
D-20	2-(1-Pentamethylphenyl)ethyl-3,3-diphenyloxaziridine	DeltaLa	9	-0.0316485
D-21	2-(1-Pentamethylphenyl)ethyl-3,3-diphenyloxaziridine	DeltaLa	9	0.171499
D-29	2-(1-Pentamethylphenyl)ethyl-3,3-diphenyloxaziridine	DeltaGi	9	-0.103375
D-34	2-(1-Pentamethylphenyl)ethyl-3,3-diphenyloxaziridine	DeltaSn	9	-0.175632
D-35	2-(1-Pentamethylphenyl)ethyl-3,3-diphenyloxaziridine	DeltaSn	9	0.39308
E-01	2-(1-Pentamethylphenyl)ethyl-3,3-diphenyloxaziridine	DeltaLa	7	0.274614
E-02	2-(1-Pentamethylphenyl)ethyl-3,3-diphenyloxaziridine	DeltaLa	7	-0.170262
E-07	2-(1-Pentamethylphenyl)ethyl-3,3-diphenyloxaziridine	MD	7	-0.740165
E-08	2-(1-Pentamethylphenyl)ethyl-3,3-diphenyloxaziridine	BC	7	-1.09788
E-09	2-(1-Pentamethylphenyl)ethyl-3,3-diphenyloxaziridine	DeltaGi	7	-0.74816
E-10	2-(1-Pentamethylphenyl)ethyl-3,3-diphenyloxaziridine	DeltaGi	7	0.319885
E-13	2-(1-Pentamethylphenyl)ethyl-3,3-diphenyloxaziridine	DeltaSn	7	-0.201842
E-14	2-(1-Pentamethylphenyl)ethyl-3,3-diphenyloxaziridine	DeltaSn	7	-0.570572
F-02	2-(1-Pentamethylphenyl)ethyl-3,3-diphenyloxaziridine	DeltaGi	8	-0.591559
F-06	2-(1-Pentamethylphenyl)ethyl-3,3-diphenyloxaziridine	DeltaBo	8	-0.594382
F-07	2-(1-Pentamethylphenyl)ethyl-3,3-diphenyloxaziridine	DeltaBo	8	-0.143936
F-13	2-(1-Pentamethylphenyl)ethyl-3,3-diphenyloxaziridine	DeltaBi	8	-0.0156039
F-14	2-(1-Pentamethylphenyl)ethyl-3,3-diphenyloxaziridine	DeltaBi	8	-0.967853
F-16	2-(1-Pentamethylphenyl)ethyl-3,3-diphenyloxaziridine	DeltaSn	8	0.164592
F-17	2-(1-Pentamethylphenyl)ethyl-3,3-diphenyloxaziridine	DeltaSn	8	-1.30234
F-21	2-(1-Pentamethylphenyl)ethyl-3,3-diphenyloxaziridine	MD	8	1.8833
F-24	2-(1-Pentamethylphenyl)ethyl-3,3-diphenyloxaziridine	MD	8	0.619392
F-27	2-(1-Pentamethylphenyl)ethyl-3,3-diphenyloxaziridine	BC	8	0.491154
F-28	2-(1-Pentamethylphenyl)ethyl-3,3-diphenyloxaziridine	BC	8	1.21555
F-29	2-(1-Pentamethylphenyl)ethyl-3,3-diphenyloxaziridine	BC	8	-1.17827
F-30	2-(1-Pentamethylphenyl)ethyl-3,3-diphenyloxaziridine	BC	8	-0.174475
F-31	2-(1-Pentamethylphenyl)ethyl-3,3-diphenyloxaziridine	BC	8	4.30253
F-32	2-(1-Pentamethylphenyl)ethyl-3,3-diphenyloxaziridine	BC	8	3.15409
F-33	2-(1-Pentamethylphenyl)ethyl-3,3-diphenyloxaziridine	BC	8	0.268988
F-34	2-(1-Pentamethylphenyl)ethyl-3,3-diphenyloxaziridine	DeltaLa	8	-0.93489
F-35	2-(1-Pentamethylphenyl)ethyl-3,3-diphenyloxaziridine	DeltaLa	8	-0.709827
G-02	2-(1-Pentamethylphenyl)ethyl-3,3-diphenyloxaziridine	MD	14	0.8224
G-10	2-(1-Pentamethylphenyl)ethyl-3,3-diphenyloxaziridine	BC	14	-0.15123
G-11	2-(1-Pentamethylphenyl)ethyl-3,3-diphenyloxaziridine	BC	14	0.773249
G-12	2-(1-Pentamethylphenyl)ethyl-3,3-diphenyloxaziridine	BC	14	2.41872
G-14	2-(1-Pentamethylphenyl)ethyl-3,3-diphenyloxaziridine	BC	14	-0.496877
G-15	2-(1-Pentamethylphenyl)ethyl-3,3-diphenyloxaziridine	BC	14	0.470142
G-16	2-(1-Pentamethylphenyl)ethyl-3,3-diphenyloxaziridine	BC	14	-0.254589
G-17	2-(1-Pentamethylphenyl)ethyl-3,3-diphenyloxaziridine	DeltaBi	14	-0.159258
G-18	2-(1-Pentamethylphenyl)ethyl-3,3-diphenyloxaziridine	DeltaBi	14	1.61173
G-25	2-(1-Pentamethylphenyl)ethyl-3,3-diphenyloxaziridine	DeltaBo	14	1.45277
G-27	2-(1-Pentamethylphenyl)ethyl-3,3-diphenyloxaziridine	DeltaBo	14	1.23803
G-30	2-(1-Pentamethylphenyl)ethyl-3,3-diphenyloxaziridine	DeltaSn	14	0.144842
G-31	2-(1-Pentamethylphenyl)ethyl-3,3-diphenyloxaziridine	DeltaSn	14	1.11402
G-32	2-(1-Pentamethylphenyl)ethyl-3,3-diphenyloxaziridine	DeltaGi	14	-0.694927
G-33	2-(1-Pentamethylphenyl)ethyl-3,3-diphenyloxaziridine	DeltaGi	14	-0.228327
H-06	2-(1-Pentamethylphenyl)ethyl-3,3-diphenyloxaziridine	DeltaGi	5	-0.393527
H-07	2-(1-Pentamethylphenyl)ethyl-3,3-diphenyloxaziridine	DeltaGi	5	-0.589266
H-11	2-(1-Pentamethylphenyl)ethyl-3,3-diphenyloxaziridine	BC	5	-0.549107
H-12	2-(1-Pentamethylphenyl)ethyl-3,3-diphenyloxaziridine	BC	5	-0.371908
H-13	2-(1-Pentamethylphenyl)ethyl-3,3-diphenyloxaziridine	BC	5	0.623727
H-14	2-(1-Pentamethylphenyl)ethyl-3,3-diphenyloxaziridine	DeltaSn	5	0.105814
H-15	2-(1-Pentamethylphenyl)ethyl-3,3-diphenyloxaziridine	DeltaSn	5	-0.0308578
H-22	2-(1-Pentamethylphenyl)ethyl-3,3-diphenyloxaziridine	DeltaBi	5	1.6754
H-30	2-(1-Pentamethylphenyl)ethyl-3,3-diphenyloxaziridine	MD	5	0.749252
H-31	2-(1-Pentamethylphenyl)ethyl-3,3-diphenyloxaziridine	MD	5	-0.890649
H-34	2-(1-Pentamethylphenyl)ethyl-3,3-diphenyloxaziridine	DeltaBo	5	1.5488
H-35	2-(1-Pentamethylphenyl)ethyl-3,3-diphenyloxaziridine	DeltaBo	5	0.591284
I-01	2-(1-Pentamethylphenyl)ethyl-3,3-diphenyloxaziridine	DeltaLa	14	0.319752
I-07	2-(1-Pentamethylphenyl)ethyl-3,3-diphenyloxaziridine	MD	14	0.568346
I-08	2-(1-Pentamethylphenyl)ethyl-3,3-diphenyloxaziridine	DeltaSn	14	0.310584
I-12	2-(1-Pentamethylphenyl)ethyl-3,3-diphenyloxaziridine	DeltaGi	14	1.02531
I-13	2-(1-Pentamethylphenyl)ethyl-3,3-diphenyloxaziridine	DeltaBi	14	0.503657
I-21	2-(1-Pentamethylphenyl)ethyl-3,3-diphenyloxaziridine	BC	14	1.38025
I-22	2-(1-Pentamethylphenyl)ethyl-3,3-diphenyloxaziridine	BC	14	0.594943
I-23	2-(1-Pentamethylphenyl)ethyl-3,3-diphenyloxaziridine	BC	14	-0.558663
I-24	2-(1-Pentamethylphenyl)ethyl-3,3-diphenyloxaziridine	BC	14	-0.0925297
I-25	2-(1-Pentamethylphenyl)ethyl-3,3-diphenyloxaziridine	BC	14	0.208005
I-26	2-(1-Pentamethylphenyl)ethyl-3,3-diphenyloxaziridine	BC	14	0.459127
I-27	2-(1-Pentamethylphenyl)ethyl-3,3-diphenyloxaziridine	BC	14	1.09258
I-29	2-(1-Pentamethylphenyl)ethyl-3,3-diphenyloxaziridine	BC	14	1.52737
I-32	2-(1-Pentamethylphenyl)ethyl-3,3-diphenyloxaziridine	BC	14	0.709721
I-33	2-(1-Pentamethylphenyl)ethyl-3,3-diphenyloxaziridine	DeltaBo	14	-0.0917917
A-03	2,3,4-Trihydroxybutyric acid	DeltaLa	4	-0.0547861
A-08	2,3,4-Trihydroxybutyric acid	DeltaBo	4	-0.286923
A-23	2,3,4-Trihydroxybutyric acid	MD	4	-0.0694756
A-26	2,3,4-Trihydroxybutyric acid	DeltaGi	4	1.23182
A-31	2,3,4-Trihydroxybutyric acid	DeltaBi	4	0.401151
A-32	2,3,4-Trihydroxybutyric acid	DeltaBi	4	1.92037
A-33	2,3,4-Trihydroxybutyric acid	DeltaBi	4	2.19224
A-34	2,3,4-Trihydroxybutyric acid	DeltaBi	4	1.34295
B-02	2,3,4-Trihydroxybutyric acid	DeltaBi	2	-0.739257
B-10	2,3,4-Trihydroxybutyric acid	DeltaSn	2	-0.220588
B-16	2,3,4-Trihydroxybutyric acid	DeltaLa	2	-1.72196
B-20	2,3,4-Trihydroxybutyric acid	MD	2	0.0869092
B-27	2,3,4-Trihydroxybutyric acid	DeltaBo	2	-0.417576
B-31	2,3,4-Trihydroxybutyric acid	DeltaGi	2	0.733346
C-02	2,3,4-Trihydroxybutyric acid	DeltaGi	14	1.6291
C-08	2,3,4-Trihydroxybutyric acid	DeltaBo	14	0.332349
C-12	2,3,4-Trihydroxybutyric acid	MD	14	-1.22955
C-18	2,3,4-Trihydroxybutyric acid	DeltaLa	14	0.35639
C-24	2,3,4-Trihydroxybutyric acid	DeltaBi	14	-2.26677
C-29	2,3,4-Trihydroxybutyric acid	DeltaSn	14	1.01438
C-30	2,3,4-Trihydroxybutyric acid	DeltaSn	14	-0.165907
C-35	2,3,4-Trihydroxybutyric acid	BC	14	0.002217
C-36	2,3,4-Trihydroxybutyric acid	BC	14	0.609325
C-37	2,3,4-Trihydroxybutyric acid	BC	14	0.20257
C-38	2,3,4-Trihydroxybutyric acid	BC	14	-1.65723
C-39	2,3,4-Trihydroxybutyric acid	BC	14	0.670346
D-01	2,3,4-Trihydroxybutyric acid	BC	9	0.520448
D-02	2,3,4-Trihydroxybutyric acid	BC	9	0.209789
D-04	2,3,4-Trihydroxybutyric acid	MD	9	1.08394
D-05	2,3,4-Trihydroxybutyric acid	MD	9	2.04847
D-09	2,3,4-Trihydroxybutyric acid	DeltaBi	9	0.36395
D-11	2,3,4-Trihydroxybutyric acid	DeltaBi	9	0.625669
D-15	2,3,4-Trihydroxybutyric acid	DeltaBo	9	-0.111195
D-16	2,3,4-Trihydroxybutyric acid	DeltaBo	9	-1.01407
D-20	2,3,4-Trihydroxybutyric acid	DeltaLa	9	0.713078
D-21	2,3,4-Trihydroxybutyric acid	DeltaLa	9	-0.0216834
D-29	2,3,4-Trihydroxybutyric acid	DeltaGi	9	-0.024139
D-34	2,3,4-Trihydroxybutyric acid	DeltaSn	9	-0.564258
D-35	2,3,4-Trihydroxybutyric acid	DeltaSn	9	1.09931
E-01	2,3,4-Trihydroxybutyric acid	DeltaLa	7	1.00559
E-02	2,3,4-Trihydroxybutyric acid	DeltaLa	7	-0.570534
E-07	2,3,4-Trihydroxybutyric acid	MD	7	-1.29654
E-08	2,3,4-Trihydroxybutyric acid	BC	7	-1.17103
E-09	2,3,4-Trihydroxybutyric acid	DeltaGi	7	-0.958602
E-10	2,3,4-Trihydroxybutyric acid	DeltaGi	7	-0.93163
E-13	2,3,4-Trihydroxybutyric acid	DeltaSn	7	-0.718037
E-14	2,3,4-Trihydroxybutyric acid	DeltaSn	7	-0.849048
F-02	2,3,4-Trihydroxybutyric acid	DeltaGi	8	-0.494402
F-06	2,3,4-Trihydroxybutyric acid	DeltaBo	8	-1.24525
F-07	2,3,4-Trihydroxybutyric acid	DeltaBo	8	-1.43474
F-13	2,3,4-Trihydroxybutyric acid	DeltaBi	8	0.576813
F-14	2,3,4-Trihydroxybutyric acid	DeltaBi	8	-1.26826
F-16	2,3,4-Trihydroxybutyric acid	DeltaSn	8	-0.0507268
F-17	2,3,4-Trihydroxybutyric acid	DeltaSn	8	-2.31561
F-21	2,3,4-Trihydroxybutyric acid	MD	8	1.58572
F-24	2,3,4-Trihydroxybutyric acid	MD	8	-0.714773
F-27	2,3,4-Trihydroxybutyric acid	BC	8	-0.205673
F-28	2,3,4-Trihydroxybutyric acid	BC	8	-0.704282
F-29	2,3,4-Trihydroxybutyric acid	BC	8	-2.04296
F-30	2,3,4-Trihydroxybutyric acid	BC	8	2.29198
F-31	2,3,4-Trihydroxybutyric acid	BC	8	1.74951
F-32	2,3,4-Trihydroxybutyric acid	BC	8	0.522485
F-33	2,3,4-Trihydroxybutyric acid	BC	8	-0.271236
F-34	2,3,4-Trihydroxybutyric acid	DeltaLa	8	-1.85341
F-35	2,3,4-Trihydroxybutyric acid	DeltaLa	8	-1.54249
G-02	2,3,4-Trihydroxybutyric acid	MD	14	0.420112
G-10	2,3,4-Trihydroxybutyric acid	BC	14	-0.664474
G-11	2,3,4-Trihydroxybutyric acid	BC	14	1.03642
G-12	2,3,4-Trihydroxybutyric acid	BC	14	1.74618
G-14	2,3,4-Trihydroxybutyric acid	BC	14	-0.369454
G-15	2,3,4-Trihydroxybutyric acid	BC	14	0.314841
G-16	2,3,4-Trihydroxybutyric acid	BC	14	0.142304
G-17	2,3,4-Trihydroxybutyric acid	DeltaBi	14	-0.450809
G-18	2,3,4-Trihydroxybutyric acid	DeltaBi	14	0.584466
G-25	2,3,4-Trihydroxybutyric acid	DeltaBo	14	0.291236
G-27	2,3,4-Trihydroxybutyric acid	DeltaBo	14	1.16232
G-30	2,3,4-Trihydroxybutyric acid	DeltaSn	14	0.363652
G-31	2,3,4-Trihydroxybutyric acid	DeltaSn	14	0.158298
G-32	2,3,4-Trihydroxybutyric acid	DeltaGi	14	-0.263834
G-33	2,3,4-Trihydroxybutyric acid	DeltaGi	14	-0.597856
H-06	2,3,4-Trihydroxybutyric acid	DeltaGi	5	-0.195102
H-07	2,3,4-Trihydroxybutyric acid	DeltaGi	5	-0.42709
H-11	2,3,4-Trihydroxybutyric acid	BC	5	-1.06287
H-12	2,3,4-Trihydroxybutyric acid	BC	5	-1.06935
H-13	2,3,4-Trihydroxybutyric acid	BC	5	1.56843
H-14	2,3,4-Trihydroxybutyric acid	DeltaSn	5	-1.30474
H-15	2,3,4-Trihydroxybutyric acid	DeltaSn	5	-0.133081
H-22	2,3,4-Trihydroxybutyric acid	DeltaBi	5	0.0683983
H-30	2,3,4-Trihydroxybutyric acid	MD	5	-0.797449
H-31	2,3,4-Trihydroxybutyric acid	MD	5	-2.18018
H-34	2,3,4-Trihydroxybutyric acid	DeltaBo	5	-0.204131
H-35	2,3,4-Trihydroxybutyric acid	DeltaBo	5	0.00520718
I-01	2,3,4-Trihydroxybutyric acid	DeltaLa	14	0.616313
I-07	2,3,4-Trihydroxybutyric acid	MD	14	0.529601
I-08	2,3,4-Trihydroxybutyric acid	DeltaSn	14	0.739005
I-12	2,3,4-Trihydroxybutyric acid	DeltaGi	14	0.177087
I-13	2,3,4-Trihydroxybutyric acid	DeltaBi	14	0.0633411
I-21	2,3,4-Trihydroxybutyric acid	BC	14	0.598387
I-22	2,3,4-Trihydroxybutyric acid	BC	14	0.739267
I-23	2,3,4-Trihydroxybutyric acid	BC	14	-0.951708
I-24	2,3,4-Trihydroxybutyric acid	BC	14	0.176096
I-25	2,3,4-Trihydroxybutyric acid	BC	14	0.48851
I-26	2,3,4-Trihydroxybutyric acid	BC	14	1.00975
I-27	2,3,4-Trihydroxybutyric acid	BC	14	0.783736
I-29	2,3,4-Trihydroxybutyric acid	BC	14	0.187131
I-32	2,3,4-Trihydroxybutyric acid	BC	14	0.843503
I-33	2,3,4-Trihydroxybutyric acid	DeltaBo	14	-0.0590781
A-03	2,3-Dihydroxy-2-methylpropanoic acid	DeltaLa	4	-0.668645
A-08	2,3-Dihydroxy-2-methylpropanoic acid	DeltaBo	4	-1.20977
A-23	2,3-Dihydroxy-2-methylpropanoic acid	MD	4	-1.27568
A-26	2,3-Dihydroxy-2-methylpropanoic acid	DeltaGi	4	-0.0901112
A-31	2,3-Dihydroxy-2-methylpropanoic acid	DeltaBi	4	0.421264
A-32	2,3-Dihydroxy-2-methylpropanoic acid	DeltaBi	4	0.422338
A-33	2,3-Dihydroxy-2-methylpropanoic acid	DeltaBi	4	-1.14675
A-34	2,3-Dihydroxy-2-methylpropanoic acid	DeltaBi	4	-0.701334
B-02	2,3-Dihydroxy-2-methylpropanoic acid	DeltaBi	2	-0.219402
B-10	2,3-Dihydroxy-2-methylpropanoic acid	DeltaSn	2	0.152577
B-16	2,3-Dihydroxy-2-methylpropanoic acid	DeltaLa	2	-1.19748
B-20	2,3-Dihydroxy-2-methylpropanoic acid	MD	2	-1.26413
B-27	2,3-Dihydroxy-2-methylpropanoic acid	DeltaBo	2	-1.07853
B-31	2,3-Dihydroxy-2-methylpropanoic acid	DeltaGi	2	0.452759
C-02	2,3-Dihydroxy-2-methylpropanoic acid	DeltaGi	14	1.69479
C-08	2,3-Dihydroxy-2-methylpropanoic acid	DeltaBo	14	0.0845179
C-12	2,3-Dihydroxy-2-methylpropanoic acid	MD	14	-1.29371
C-18	2,3-Dihydroxy-2-methylpropanoic acid	DeltaLa	14	-0.189387
C-24	2,3-Dihydroxy-2-methylpropanoic acid	DeltaBi	14	-1.18766
C-29	2,3-Dihydroxy-2-methylpropanoic acid	DeltaSn	14	0.084257
C-30	2,3-Dihydroxy-2-methylpropanoic acid	DeltaSn	14	-0.139827
C-35	2,3-Dihydroxy-2-methylpropanoic acid	BC	14	0.142076
C-36	2,3-Dihydroxy-2-methylpropanoic acid	BC	14	1.10206
C-37	2,3-Dihydroxy-2-methylpropanoic acid	BC	14	0.259007
C-38	2,3-Dihydroxy-2-methylpropanoic acid	BC	14	-0.742735
C-39	2,3-Dihydroxy-2-methylpropanoic acid	BC	14	1.14138
D-01	2,3-Dihydroxy-2-methylpropanoic acid	BC	9	0.981269
D-02	2,3-Dihydroxy-2-methylpropanoic acid	BC	9	0.969376
D-04	2,3-Dihydroxy-2-methylpropanoic acid	MD	9	-1.17935
D-05	2,3-Dihydroxy-2-methylpropanoic acid	MD	9	-1.19363
D-09	2,3-Dihydroxy-2-methylpropanoic acid	DeltaBi	9	-0.112602
D-11	2,3-Dihydroxy-2-methylpropanoic acid	DeltaBi	9	-0.975961
D-15	2,3-Dihydroxy-2-methylpropanoic acid	DeltaBo	9	0.797384
D-16	2,3-Dihydroxy-2-methylpropanoic acid	DeltaBo	9	-0.0156787
D-20	2,3-Dihydroxy-2-methylpropanoic acid	DeltaLa	9	1.53705
D-21	2,3-Dihydroxy-2-methylpropanoic acid	DeltaLa	9	0.343709
D-29	2,3-Dihydroxy-2-methylpropanoic acid	DeltaGi	9	0.698639
D-34	2,3-Dihydroxy-2-methylpropanoic acid	DeltaSn	9	-1.20745
D-35	2,3-Dihydroxy-2-methylpropanoic acid	DeltaSn	9	1.24349
E-01	2,3-Dihydroxy-2-methylpropanoic acid	DeltaLa	7	0.986109
E-02	2,3-Dihydroxy-2-methylpropanoic acid	DeltaLa	7	0.109578
E-07	2,3-Dihydroxy-2-methylpropanoic acid	MD	7	-1.29105
E-08	2,3-Dihydroxy-2-methylpropanoic acid	BC	7	-0.561667
E-09	2,3-Dihydroxy-2-methylpropanoic acid	DeltaGi	7	-0.158593
E-10	2,3-Dihydroxy-2-methylpropanoic acid	DeltaGi	7	0.320537
E-13	2,3-Dihydroxy-2-methylpropanoic acid	DeltaSn	7	-0.22459
E-14	2,3-Dihydroxy-2-methylpropanoic acid	DeltaSn	7	-0.0901121
F-02	2,3-Dihydroxy-2-methylpropanoic acid	DeltaGi	8	0.236163
F-06	2,3-Dihydroxy-2-methylpropanoic acid	DeltaBo	8	0.0509048
F-07	2,3-Dihydroxy-2-methylpropanoic acid	DeltaBo	8	-0.614531
F-13	2,3-Dihydroxy-2-methylpropanoic acid	DeltaBi	8	-1.15128
F-14	2,3-Dihydroxy-2-methylpropanoic acid	DeltaBi	8	-1.26187
F-16	2,3-Dihydroxy-2-methylpropanoic acid	DeltaSn	8	0.186352
F-17	2,3-Dihydroxy-2-methylpropanoic acid	DeltaSn	8	-1.2718
F-21	2,3-Dihydroxy-2-methylpropanoic acid	MD	8	-1.21347
F-24	2,3-Dihydroxy-2-methylpropanoic acid	MD	8	-1.26216
F-27	2,3-Dihydroxy-2-methylpropanoic acid	BC	8	1.02831
F-28	2,3-Dihydroxy-2-methylpropanoic acid	BC	8	0.603818
F-29	2,3-Dihydroxy-2-methylpropanoic acid	BC	8	-1.27747
F-30	2,3-Dihydroxy-2-methylpropanoic acid	BC	8	1.78002
F-31	2,3-Dihydroxy-2-methylpropanoic acid	BC	8	2.32643
F-32	2,3-Dihydroxy-2-methylpropanoic acid	BC	8	1.24347
F-33	2,3-Dihydroxy-2-methylpropanoic acid	BC	8	-0.311445
F-34	2,3-Dihydroxy-2-methylpropanoic acid	DeltaLa	8	-1.12407
F-35	2,3-Dihydroxy-2-methylpropanoic acid	DeltaLa	8	-1.11997
G-02	2,3-Dihydroxy-2-methylpropanoic acid	MD	14	-1.23635
G-10	2,3-Dihydroxy-2-methylpropanoic acid	BC	14	0.0701558
G-11	2,3-Dihydroxy-2-methylpropanoic acid	BC	14	1.24782
G-12	2,3-Dihydroxy-2-methylpropanoic acid	BC	14	2.12654
G-14	2,3-Dihydroxy-2-methylpropanoic acid	BC	14	-0.0862067
G-15	2,3-Dihydroxy-2-methylpropanoic acid	BC	14	0.497514
G-16	2,3-Dihydroxy-2-methylpropanoic acid	BC	14	0.462383
G-17	2,3-Dihydroxy-2-methylpropanoic acid	DeltaBi	14	-1.23489
G-18	2,3-Dihydroxy-2-methylpropanoic acid	DeltaBi	14	-1.11897
G-25	2,3-Dihydroxy-2-methylpropanoic acid	DeltaBo	14	-0.851528
G-27	2,3-Dihydroxy-2-methylpropanoic acid	DeltaBo	14	1.04485
G-30	2,3-Dihydroxy-2-methylpropanoic acid	DeltaSn	14	0.660315
G-31	2,3-Dihydroxy-2-methylpropanoic acid	DeltaSn	14	0.687056
G-32	2,3-Dihydroxy-2-methylpropanoic acid	DeltaGi	14	0.266283
G-33	2,3-Dihydroxy-2-methylpropanoic acid	DeltaGi	14	0.190064
H-06	2,3-Dihydroxy-2-methylpropanoic acid	DeltaGi	5	-0.660959
H-07	2,3-Dihydroxy-2-methylpropanoic acid	DeltaGi	5	-0.524227
H-11	2,3-Dihydroxy-2-methylpropanoic acid	BC	5	-1.18453
H-12	2,3-Dihydroxy-2-methylpropanoic acid	BC	5	-1.05742
H-13	2,3-Dihydroxy-2-methylpropanoic acid	BC	5	-0.290529
H-14	2,3-Dihydroxy-2-methylpropanoic acid	DeltaSn	5	-0.717182
H-15	2,3-Dihydroxy-2-methylpropanoic acid	DeltaSn	5	0.547944
H-22	2,3-Dihydroxy-2-methylpropanoic acid	DeltaBi	5	-1.16871
H-30	2,3-Dihydroxy-2-methylpropanoic acid	MD	5	-1.28618
H-31	2,3-Dihydroxy-2-methylpropanoic acid	MD	5	-1.30977
H-34	2,3-Dihydroxy-2-methylpropanoic acid	DeltaBo	5	0.983575
H-35	2,3-Dihydroxy-2-methylpropanoic acid	DeltaBo	5	0.531457
I-01	2,3-Dihydroxy-2-methylpropanoic acid	DeltaLa	14	2.28978
I-07	2,3-Dihydroxy-2-methylpropanoic acid	MD	14	-1.24232
I-08	2,3-Dihydroxy-2-methylpropanoic acid	DeltaSn	14	1.43665
I-12	2,3-Dihydroxy-2-methylpropanoic acid	DeltaGi	14	0.700668
I-13	2,3-Dihydroxy-2-methylpropanoic acid	DeltaBi	14	-1.14554
I-21	2,3-Dihydroxy-2-methylpropanoic acid	BC	14	1.12993
I-22	2,3-Dihydroxy-2-methylpropanoic acid	BC	14	1.58631
I-23	2,3-Dihydroxy-2-methylpropanoic acid	BC	14	-0.382496
I-24	2,3-Dihydroxy-2-methylpropanoic acid	BC	14	0.881719
I-25	2,3-Dihydroxy-2-methylpropanoic acid	BC	14	1.13503
I-26	2,3-Dihydroxy-2-methylpropanoic acid	BC	14	1.31675
I-27	2,3-Dihydroxy-2-methylpropanoic acid	BC	14	1.50066
I-29	2,3-Dihydroxy-2-methylpropanoic acid	BC	14	1.08556
I-32	2,3-Dihydroxy-2-methylpropanoic acid	BC	14	1.16679
I-33	2,3-Dihydroxy-2-methylpropanoic acid	DeltaBo	14	0.576249
A-03	2,4,7-Trihydroxypteridine_1	DeltaLa	4	-1.02229
A-08	2,4,7-Trihydroxypteridine_1	DeltaBo	4	-0.893383
A-23	2,4,7-Trihydroxypteridine_1	MD	4	0.0101986
A-26	2,4,7-Trihydroxypteridine_1	DeltaGi	4	-0.424914
A-31	2,4,7-Trihydroxypteridine_1	DeltaBi	4	-0.813567
A-32	2,4,7-Trihydroxypteridine_1	DeltaBi	4	-0.71716
A-33	2,4,7-Trihydroxypteridine_1	DeltaBi	4	-0.656005
A-34	2,4,7-Trihydroxypteridine_1	DeltaBi	4	-0.657149
B-02	2,4,7-Trihydroxypteridine_1	DeltaBi	2	-0.2146
B-10	2,4,7-Trihydroxypteridine_1	DeltaSn	2	-0.991125
B-16	2,4,7-Trihydroxypteridine_1	DeltaLa	2	-1.30804
B-20	2,4,7-Trihydroxypteridine_1	MD	2	-0.814631
B-27	2,4,7-Trihydroxypteridine_1	DeltaBo	2	-1.05095
B-31	2,4,7-Trihydroxypteridine_1	DeltaGi	2	-0.858892
C-02	2,4,7-Trihydroxypteridine_1	DeltaGi	14	-0.605842
C-08	2,4,7-Trihydroxypteridine_1	DeltaBo	14	-0.99948
C-12	2,4,7-Trihydroxypteridine_1	MD	14	-0.810258
C-18	2,4,7-Trihydroxypteridine_1	DeltaLa	14	-0.707743
C-24	2,4,7-Trihydroxypteridine_1	DeltaBi	14	-1.36396
C-29	2,4,7-Trihydroxypteridine_1	DeltaSn	14	-0.825472
C-30	2,4,7-Trihydroxypteridine_1	DeltaSn	14	-1.23241
C-35	2,4,7-Trihydroxypteridine_1	BC	14	-0.876316
C-36	2,4,7-Trihydroxypteridine_1	BC	14	-0.847328
C-37	2,4,7-Trihydroxypteridine_1	BC	14	-0.995232
C-38	2,4,7-Trihydroxypteridine_1	BC	14	-1.08951
C-39	2,4,7-Trihydroxypteridine_1	BC	14	-0.345362
D-01	2,4,7-Trihydroxypteridine_1	BC	9	-0.484615
D-02	2,4,7-Trihydroxypteridine_1	BC	9	-0.162469
D-04	2,4,7-Trihydroxypteridine_1	MD	9	0.548637
D-05	2,4,7-Trihydroxypteridine_1	MD	9	0.720016
D-09	2,4,7-Trihydroxypteridine_1	DeltaBi	9	-0.621181
D-11	2,4,7-Trihydroxypteridine_1	DeltaBi	9	-0.367873
D-15	2,4,7-Trihydroxypteridine_1	DeltaBo	9	-0.0331969
D-16	2,4,7-Trihydroxypteridine_1	DeltaBo	9	-1.08751
D-20	2,4,7-Trihydroxypteridine_1	DeltaLa	9	-0.0271524
D-21	2,4,7-Trihydroxypteridine_1	DeltaLa	9	0.295173
D-29	2,4,7-Trihydroxypteridine_1	DeltaGi	9	-0.711023
D-34	2,4,7-Trihydroxypteridine_1	DeltaSn	9	-0.834824
D-35	2,4,7-Trihydroxypteridine_1	DeltaSn	9	-0.246955
E-01	2,4,7-Trihydroxypteridine_1	DeltaLa	7	1.66973
E-02	2,4,7-Trihydroxypteridine_1	DeltaLa	7	-0.681528
E-07	2,4,7-Trihydroxypteridine_1	MD	7	-0.476225
E-08	2,4,7-Trihydroxypteridine_1	BC	7	-0.508453
E-09	2,4,7-Trihydroxypteridine_1	DeltaGi	7	-0.406073
E-10	2,4,7-Trihydroxypteridine_1	DeltaGi	7	0.775275
E-13	2,4,7-Trihydroxypteridine_1	DeltaSn	7	-0.529524
E-14	2,4,7-Trihydroxypteridine_1	DeltaSn	7	-0.638085
F-02	2,4,7-Trihydroxypteridine_1	DeltaGi	8	-1.28237
F-06	2,4,7-Trihydroxypteridine_1	DeltaBo	8	-0.524835
F-07	2,4,7-Trihydroxypteridine_1	DeltaBo	8	-0.353724
F-13	2,4,7-Trihydroxypteridine_1	DeltaBi	8	0.0112798
F-14	2,4,7-Trihydroxypteridine_1	DeltaBi	8	-0.803248
F-16	2,4,7-Trihydroxypteridine_1	DeltaSn	8	1.09225
F-17	2,4,7-Trihydroxypteridine_1	DeltaSn	8	-1.20703
F-21	2,4,7-Trihydroxypteridine_1	MD	8	-0.150903
F-24	2,4,7-Trihydroxypteridine_1	MD	8	1.3841
F-27	2,4,7-Trihydroxypteridine_1	BC	8	-0.132007
F-28	2,4,7-Trihydroxypteridine_1	BC	8	-0.426592
F-29	2,4,7-Trihydroxypteridine_1	BC	8	-1.24423
F-30	2,4,7-Trihydroxypteridine_1	BC	8	0.74411
F-31	2,4,7-Trihydroxypteridine_1	BC	8	0.365153
F-32	2,4,7-Trihydroxypteridine_1	BC	8	1.18377
F-33	2,4,7-Trihydroxypteridine_1	BC	8	-0.0777228
F-34	2,4,7-Trihydroxypteridine_1	DeltaLa	8	-1.1029
F-35	2,4,7-Trihydroxypteridine_1	DeltaLa	8	-0.925268
G-02	2,4,7-Trihydroxypteridine_1	MD	14	3.8974
G-10	2,4,7-Trihydroxypteridine_1	BC	14	-0.267633
G-11	2,4,7-Trihydroxypteridine_1	BC	14	0.500863
G-12	2,4,7-Trihydroxypteridine_1	BC	14	1.23406
G-14	2,4,7-Trihydroxypteridine_1	BC	14	0.14456
G-15	2,4,7-Trihydroxypteridine_1	BC	14	2.1108
G-16	2,4,7-Trihydroxypteridine_1	BC	14	2.18969
G-17	2,4,7-Trihydroxypteridine_1	DeltaBi	14	0.136653
G-18	2,4,7-Trihydroxypteridine_1	DeltaBi	14	0.344083
G-25	2,4,7-Trihydroxypteridine_1	DeltaBo	14	0.157628
G-27	2,4,7-Trihydroxypteridine_1	DeltaBo	14	3.09104
G-30	2,4,7-Trihydroxypteridine_1	DeltaSn	14	1.91904
G-31	2,4,7-Trihydroxypteridine_1	DeltaSn	14	0.300107
G-32	2,4,7-Trihydroxypteridine_1	DeltaGi	14	0.845073
G-33	2,4,7-Trihydroxypteridine_1	DeltaGi	14	1.69435
H-06	2,4,7-Trihydroxypteridine_1	DeltaGi	5	-0.351216
H-07	2,4,7-Trihydroxypteridine_1	DeltaGi	5	0.41008
H-11	2,4,7-Trihydroxypteridine_1	BC	5	-0.534855
H-12	2,4,7-Trihydroxypteridine_1	BC	5	-0.0612183
H-13	2,4,7-Trihydroxypteridine_1	BC	5	0.520578
H-14	2,4,7-Trihydroxypteridine_1	DeltaSn	5	0.200207
H-15	2,4,7-Trihydroxypteridine_1	DeltaSn	5	0.830024
H-22	2,4,7-Trihydroxypteridine_1	DeltaBi	5	1.27543
H-30	2,4,7-Trihydroxypteridine_1	MD	5	2.55442
H-31	2,4,7-Trihydroxypteridine_1	MD	5	-1.17414
H-34	2,4,7-Trihydroxypteridine_1	DeltaBo	5	-0.467095
H-35	2,4,7-Trihydroxypteridine_1	DeltaBo	5	0.402565
I-01	2,4,7-Trihydroxypteridine_1	DeltaLa	14	0.849737
I-07	2,4,7-Trihydroxypteridine_1	MD	14	-0.262768
I-08	2,4,7-Trihydroxypteridine_1	DeltaSn	14	0.304688
I-12	2,4,7-Trihydroxypteridine_1	DeltaGi	14	0.663048
I-13	2,4,7-Trihydroxypteridine_1	DeltaBi	14	1.2448
I-21	2,4,7-Trihydroxypteridine_1	BC	14	0.604782
I-22	2,4,7-Trihydroxypteridine_1	BC	14	-0.157384
I-23	2,4,7-Trihydroxypteridine_1	BC	14	-0.687861
I-24	2,4,7-Trihydroxypteridine_1	BC	14	-0.0125923
I-25	2,4,7-Trihydroxypteridine_1	BC	14	0.405813
I-26	2,4,7-Trihydroxypteridine_1	BC	14	0.46109
I-27	2,4,7-Trihydroxypteridine_1	BC	14	0.522687
I-29	2,4,7-Trihydroxypteridine_1	BC	14	-0.105966
I-32	2,4,7-Trihydroxypteridine_1	BC	14	0.591538
I-33	2,4,7-Trihydroxypteridine_1	DeltaBo	14	2.04532
A-03	2,4,7-Trihydroxypteridine_2	DeltaLa	4	-0.12561
A-08	2,4,7-Trihydroxypteridine_2	DeltaBo	4	-1.10165
A-23	2,4,7-Trihydroxypteridine_2	MD	4	3.6972
A-26	2,4,7-Trihydroxypteridine_2	DeltaGi	4	1.53426
A-31	2,4,7-Trihydroxypteridine_2	DeltaBi	4	-0.244432
A-32	2,4,7-Trihydroxypteridine_2	DeltaBi	4	0.508713
A-33	2,4,7-Trihydroxypteridine_2	DeltaBi	4	0.610346
A-34	2,4,7-Trihydroxypteridine_2	DeltaBi	4	1.63776
B-02	2,4,7-Trihydroxypteridine_2	DeltaBi	2	0.0371982
B-10	2,4,7-Trihydroxypteridine_2	DeltaSn	2	-0.878483
B-16	2,4,7-Trihydroxypteridine_2	DeltaLa	2	-1.43511
B-20	2,4,7-Trihydroxypteridine_2	MD	2	-0.856364
B-27	2,4,7-Trihydroxypteridine_2	DeltaBo	2	-1.02659
B-31	2,4,7-Trihydroxypteridine_2	DeltaGi	2	-0.424685
C-02	2,4,7-Trihydroxypteridine_2	DeltaGi	14	-0.410889
C-08	2,4,7-Trihydroxypteridine_2	DeltaBo	14	-1.10921
C-12	2,4,7-Trihydroxypteridine_2	MD	14	-1.14421
C-18	2,4,7-Trihydroxypteridine_2	DeltaLa	14	-0.242188
C-24	2,4,7-Trihydroxypteridine_2	DeltaBi	14	-1.61924
C-29	2,4,7-Trihydroxypteridine_2	DeltaSn	14	-0.467613
C-30	2,4,7-Trihydroxypteridine_2	DeltaSn	14	-1.23378
C-35	2,4,7-Trihydroxypteridine_2	BC	14	-0.279558
C-36	2,4,7-Trihydroxypteridine_2	BC	14	-0.58495
C-37	2,4,7-Trihydroxypteridine_2	BC	14	-0.574606
C-38	2,4,7-Trihydroxypteridine_2	BC	14	-0.689063
C-39	2,4,7-Trihydroxypteridine_2	BC	14	-0.141267
D-01	2,4,7-Trihydroxypteridine_2	BC	9	-0.109337
D-02	2,4,7-Trihydroxypteridine_2	BC	9	-0.515387
D-04	2,4,7-Trihydroxypteridine_2	MD	9	0.332826
D-05	2,4,7-Trihydroxypteridine_2	MD	9	1.59115
D-09	2,4,7-Trihydroxypteridine_2	DeltaBi	9	-0.306304
D-11	2,4,7-Trihydroxypteridine_2	DeltaBi	9	-0.021733
D-15	2,4,7-Trihydroxypteridine_2	DeltaBo	9	0.76589
D-16	2,4,7-Trihydroxypteridine_2	DeltaBo	9	-1.03677
D-20	2,4,7-Trihydroxypteridine_2	DeltaLa	9	2.01369
D-21	2,4,7-Trihydroxypteridine_2	DeltaLa	9	1.43961
D-29	2,4,7-Trihydroxypteridine_2	DeltaGi	9	-0.685103
D-34	2,4,7-Trihydroxypteridine_2	DeltaSn	9	-0.671195
D-35	2,4,7-Trihydroxypteridine_2	DeltaSn	9	0.50853
E-01	2,4,7-Trihydroxypteridine_2	DeltaLa	7	2.09752
E-02	2,4,7-Trihydroxypteridine_2	DeltaLa	7	0.442788
E-07	2,4,7-Trihydroxypteridine_2	MD	7	1.93963
E-08	2,4,7-Trihydroxypteridine_2	BC	7	-0.425887
E-09	2,4,7-Trihydroxypteridine_2	DeltaGi	7	0.27476
E-10	2,4,7-Trihydroxypteridine_2	DeltaGi	7	0.295863
E-13	2,4,7-Trihydroxypteridine_2	DeltaSn	7	-1.28933
E-14	2,4,7-Trihydroxypteridine_2	DeltaSn	7	-1.41136
F-02	2,4,7-Trihydroxypteridine_2	DeltaGi	8	-0.862532
F-06	2,4,7-Trihydroxypteridine_2	DeltaBo	8	-0.589638
F-07	2,4,7-Trihydroxypteridine_2	DeltaBo	8	-0.38403
F-13	2,4,7-Trihydroxypteridine_2	DeltaBi	8	-0.412189
F-14	2,4,7-Trihydroxypteridine_2	DeltaBi	8	-0.867719
F-16	2,4,7-Trihydroxypteridine_2	DeltaSn	8	-0.345836
F-17	2,4,7-Trihydroxypteridine_2	DeltaSn	8	-1.36583
F-21	2,4,7-Trihydroxypteridine_2	MD	8	-0.262869
F-24	2,4,7-Trihydroxypteridine_2	MD	8	-0.050872
F-27	2,4,7-Trihydroxypteridine_2	BC	8	-0.449365
F-28	2,4,7-Trihydroxypteridine_2	BC	8	-0.401196
F-29	2,4,7-Trihydroxypteridine_2	BC	8	-1.58897
F-30	2,4,7-Trihydroxypteridine_2	BC	8	-0.115442
F-31	2,4,7-Trihydroxypteridine_2	BC	8	0.291029
F-32	2,4,7-Trihydroxypteridine_2	BC	8	1.11024
F-33	2,4,7-Trihydroxypteridine_2	BC	8	-0.524752
F-34	2,4,7-Trihydroxypteridine_2	DeltaLa	8	-1.35116
F-35	2,4,7-Trihydroxypteridine_2	DeltaLa	8	-1.268
G-02	2,4,7-Trihydroxypteridine_2	MD	14	1.26489
G-10	2,4,7-Trihydroxypteridine_2	BC	14	-0.330142
G-11	2,4,7-Trihydroxypteridine_2	BC	14	0.790715
G-12	2,4,7-Trihydroxypteridine_2	BC	14	0.345426
G-14	2,4,7-Trihydroxypteridine_2	BC	14	-0.685678
G-15	2,4,7-Trihydroxypteridine_2	BC	14	0.16468
G-16	2,4,7-Trihydroxypteridine_2	BC	14	-0.0342877
G-17	2,4,7-Trihydroxypteridine_2	DeltaBi	14	-0.602084
G-18	2,4,7-Trihydroxypteridine_2	DeltaBi	14	0.118173
G-25	2,4,7-Trihydroxypteridine_2	DeltaBo	14	-1.07703
G-27	2,4,7-Trihydroxypteridine_2	DeltaBo	14	0.451073
G-30	2,4,7-Trihydroxypteridine_2	DeltaSn	14	1.41721
G-31	2,4,7-Trihydroxypteridine_2	DeltaSn	14	-0.568005
G-32	2,4,7-Trihydroxypteridine_2	DeltaGi	14	-0.180415
G-33	2,4,7-Trihydroxypteridine_2	DeltaGi	14	0.718609
H-06	2,4,7-Trihydroxypteridine_2	DeltaGi	5	0.0601585
H-07	2,4,7-Trihydroxypteridine_2	DeltaGi	5	0.658894
H-11	2,4,7-Trihydroxypteridine_2	BC	5	0.235476
H-12	2,4,7-Trihydroxypteridine_2	BC	5	0.616703
H-13	2,4,7-Trihydroxypteridine_2	BC	5	3.47428
H-14	2,4,7-Trihydroxypteridine_2	DeltaSn	5	1.01863
H-15	2,4,7-Trihydroxypteridine_2	DeltaSn	5	0.445037
H-22	2,4,7-Trihydroxypteridine_2	DeltaBi	5	0.410674
H-30	2,4,7-Trihydroxypteridine_2	MD	5	0.0905148
H-31	2,4,7-Trihydroxypteridine_2	MD	5	-1.23599
H-34	2,4,7-Trihydroxypteridine_2	DeltaBo	5	-0.712286
H-35	2,4,7-Trihydroxypteridine_2	DeltaBo	5	0.0413227
I-01	2,4,7-Trihydroxypteridine_2	DeltaLa	14	1.57152
I-07	2,4,7-Trihydroxypteridine_2	MD	14	-0.959537
I-08	2,4,7-Trihydroxypteridine_2	DeltaSn	14	0.00657043
I-12	2,4,7-Trihydroxypteridine_2	DeltaGi	14	0.42663
I-13	2,4,7-Trihydroxypteridine_2	DeltaBi	14	0.705292
I-21	2,4,7-Trihydroxypteridine_2	BC	14	2.08802
I-22	2,4,7-Trihydroxypteridine_2	BC	14	-0.21197
I-23	2,4,7-Trihydroxypteridine_2	BC	14	-0.577092
I-24	2,4,7-Trihydroxypteridine_2	BC	14	-0.716479
I-25	2,4,7-Trihydroxypteridine_2	BC	14	0.321741
I-26	2,4,7-Trihydroxypteridine_2	BC	14	1.03098
I-27	2,4,7-Trihydroxypteridine_2	BC	14	-0.82978
I-29	2,4,7-Trihydroxypteridine_2	BC	14	-0.0400648
I-32	2,4,7-Trihydroxypteridine_2	BC	14	0.596322
I-33	2,4,7-Trihydroxypteridine_2	DeltaBo	14	0.464588
A-03	2,6-Diisopropylphenyl isothiocyanate	DeltaLa	4	-0.659768
A-08	2,6-Diisopropylphenyl isothiocyanate	DeltaBo	4	-0.802465
A-23	2,6-Diisopropylphenyl isothiocyanate	MD	4	-0.307235
A-26	2,6-Diisopropylphenyl isothiocyanate	DeltaGi	4	-0.512847
A-31	2,6-Diisopropylphenyl isothiocyanate	DeltaBi	4	-0.914839
A-32	2,6-Diisopropylphenyl isothiocyanate	DeltaBi	4	-0.76327
A-33	2,6-Diisopropylphenyl isothiocyanate	DeltaBi	4	-0.443339
A-34	2,6-Diisopropylphenyl isothiocyanate	DeltaBi	4	-0.80256
B-02	2,6-Diisopropylphenyl isothiocyanate	DeltaBi	2	-0.807104
B-10	2,6-Diisopropylphenyl isothiocyanate	DeltaSn	2	-0.80374
B-16	2,6-Diisopropylphenyl isothiocyanate	DeltaLa	2	-1.00214
B-20	2,6-Diisopropylphenyl isothiocyanate	MD	2	-0.768778
B-27	2,6-Diisopropylphenyl isothiocyanate	DeltaBo	2	-0.921479
B-31	2,6-Diisopropylphenyl isothiocyanate	DeltaGi	2	-0.504113
C-02	2,6-Diisopropylphenyl isothiocyanate	DeltaGi	14	-0.783498
C-08	2,6-Diisopropylphenyl isothiocyanate	DeltaBo	14	-0.563126
C-12	2,6-Diisopropylphenyl isothiocyanate	MD	14	-0.562727
C-18	2,6-Diisopropylphenyl isothiocyanate	DeltaLa	14	-0.757806
C-24	2,6-Diisopropylphenyl isothiocyanate	DeltaBi	14	-0.988544
C-29	2,6-Diisopropylphenyl isothiocyanate	DeltaSn	14	-0.0481533
C-30	2,6-Diisopropylphenyl isothiocyanate	DeltaSn	14	-0.720737
C-35	2,6-Diisopropylphenyl isothiocyanate	BC	14	-0.562206
C-36	2,6-Diisopropylphenyl isothiocyanate	BC	14	-0.34807
C-37	2,6-Diisopropylphenyl isothiocyanate	BC	14	-0.516872
C-38	2,6-Diisopropylphenyl isothiocyanate	BC	14	-0.759208
C-39	2,6-Diisopropylphenyl isothiocyanate	BC	14	-0.425487
D-01	2,6-Diisopropylphenyl isothiocyanate	BC	9	-0.466402
D-02	2,6-Diisopropylphenyl isothiocyanate	BC	9	-0.248017
D-04	2,6-Diisopropylphenyl isothiocyanate	MD	9	0.349634
D-05	2,6-Diisopropylphenyl isothiocyanate	MD	9	0.951488
D-09	2,6-Diisopropylphenyl isothiocyanate	DeltaBi	9	-0.152257
D-11	2,6-Diisopropylphenyl isothiocyanate	DeltaBi	9	0.106923
D-15	2,6-Diisopropylphenyl isothiocyanate	DeltaBo	9	-0.253204
D-16	2,6-Diisopropylphenyl isothiocyanate	DeltaBo	9	-0.149839
D-20	2,6-Diisopropylphenyl isothiocyanate	DeltaLa	9	0.58173
D-21	2,6-Diisopropylphenyl isothiocyanate	DeltaLa	9	2.34651
D-29	2,6-Diisopropylphenyl isothiocyanate	DeltaGi	9	0.0358343
D-34	2,6-Diisopropylphenyl isothiocyanate	DeltaSn	9	-0.50297
D-35	2,6-Diisopropylphenyl isothiocyanate	DeltaSn	9	1.45508
E-01	2,6-Diisopropylphenyl isothiocyanate	DeltaLa	7	0.487957
E-02	2,6-Diisopropylphenyl isothiocyanate	DeltaLa	7	-0.19494
E-07	2,6-Diisopropylphenyl isothiocyanate	MD	7	-0.861197
E-08	2,6-Diisopropylphenyl isothiocyanate	BC	7	-0.540845
E-09	2,6-Diisopropylphenyl isothiocyanate	DeltaGi	7	0.00307694
E-10	2,6-Diisopropylphenyl isothiocyanate	DeltaGi	7	1.41306
E-13	2,6-Diisopropylphenyl isothiocyanate	DeltaSn	7	0.420997
E-14	2,6-Diisopropylphenyl isothiocyanate	DeltaSn	7	0.395023
F-02	2,6-Diisopropylphenyl isothiocyanate	DeltaGi	8	0.042895
F-06	2,6-Diisopropylphenyl isothiocyanate	DeltaBo	8	-0.737202
F-07	2,6-Diisopropylphenyl isothiocyanate	DeltaBo	8	-0.8252
F-13	2,6-Diisopropylphenyl isothiocyanate	DeltaBi	8	-0.514333
F-14	2,6-Diisopropylphenyl isothiocyanate	DeltaBi	8	-0.867278
F-16	2,6-Diisopropylphenyl isothiocyanate	DeltaSn	8	-0.622842
F-17	2,6-Diisopropylphenyl isothiocyanate	DeltaSn	8	-0.679236
F-21	2,6-Diisopropylphenyl isothiocyanate	MD	8	0.468449
F-24	2,6-Diisopropylphenyl isothiocyanate	MD	8	-0.554488
F-27	2,6-Diisopropylphenyl isothiocyanate	BC	8	-0.359008
F-28	2,6-Diisopropylphenyl isothiocyanate	BC	8	1.29153
F-29	2,6-Diisopropylphenyl isothiocyanate	BC	8	-0.910735
F-30	2,6-Diisopropylphenyl isothiocyanate	BC	8	0.648638
F-31	2,6-Diisopropylphenyl isothiocyanate	BC	8	0.352732
F-32	2,6-Diisopropylphenyl isothiocyanate	BC	8	0.398515
F-33	2,6-Diisopropylphenyl isothiocyanate	BC	8	-0.557139
F-34	2,6-Diisopropylphenyl isothiocyanate	DeltaLa	8	0.236888
F-35	2,6-Diisopropylphenyl isothiocyanate	DeltaLa	8	-0.498712
G-02	2,6-Diisopropylphenyl isothiocyanate	MD	14	-0.038138
G-10	2,6-Diisopropylphenyl isothiocyanate	BC	14	1.24058
G-11	2,6-Diisopropylphenyl isothiocyanate	BC	14	2.02585
G-12	2,6-Diisopropylphenyl isothiocyanate	BC	14	0.62916
G-14	2,6-Diisopropylphenyl isothiocyanate	BC	14	-0.697329
G-15	2,6-Diisopropylphenyl isothiocyanate	BC	14	-0.391026
G-16	2,6-Diisopropylphenyl isothiocyanate	BC	14	-0.196432
G-17	2,6-Diisopropylphenyl isothiocyanate	DeltaBi	14	-0.404789
G-18	2,6-Diisopropylphenyl isothiocyanate	DeltaBi	14	-0.0730079
G-25	2,6-Diisopropylphenyl isothiocyanate	DeltaBo	14	0.00162097
G-27	2,6-Diisopropylphenyl isothiocyanate	DeltaBo	14	1.82613
G-30	2,6-Diisopropylphenyl isothiocyanate	DeltaSn	14	-0.642187
G-31	2,6-Diisopropylphenyl isothiocyanate	DeltaSn	14	-0.288554
G-32	2,6-Diisopropylphenyl isothiocyanate	DeltaGi	14	-0.874285
G-33	2,6-Diisopropylphenyl isothiocyanate	DeltaGi	14	-0.676123
H-06	2,6-Diisopropylphenyl isothiocyanate	DeltaGi	5	-0.766854
H-07	2,6-Diisopropylphenyl isothiocyanate	DeltaGi	5	-0.900372
H-11	2,6-Diisopropylphenyl isothiocyanate	BC	5	-0.854118
H-12	2,6-Diisopropylphenyl isothiocyanate	BC	5	-0.7106
H-13	2,6-Diisopropylphenyl isothiocyanate	BC	5	-0.741506
H-14	2,6-Diisopropylphenyl isothiocyanate	DeltaSn	5	-0.37423
H-15	2,6-Diisopropylphenyl isothiocyanate	DeltaSn	5	-0.600414
H-22	2,6-Diisopropylphenyl isothiocyanate	DeltaBi	5	-0.448777
H-30	2,6-Diisopropylphenyl isothiocyanate	MD	5	-0.405713
H-31	2,6-Diisopropylphenyl isothiocyanate	MD	5	-0.893881
H-34	2,6-Diisopropylphenyl isothiocyanate	DeltaBo	5	0.404676
H-35	2,6-Diisopropylphenyl isothiocyanate	DeltaBo	5	0.0545079
I-01	2,6-Diisopropylphenyl isothiocyanate	DeltaLa	14	3.28927
I-07	2,6-Diisopropylphenyl isothiocyanate	MD	14	0.330845
I-08	2,6-Diisopropylphenyl isothiocyanate	DeltaSn	14	-0.0202169
I-12	2,6-Diisopropylphenyl isothiocyanate	DeltaGi	14	-0.821911
I-13	2,6-Diisopropylphenyl isothiocyanate	DeltaBi	14	-0.517878
I-21	2,6-Diisopropylphenyl isothiocyanate	BC	14	0.611495
I-22	2,6-Diisopropylphenyl isothiocyanate	BC	14	2.30164
I-23	2,6-Diisopropylphenyl isothiocyanate	BC	14	0.617195
I-24	2,6-Diisopropylphenyl isothiocyanate	BC	14	0.638139
I-25	2,6-Diisopropylphenyl isothiocyanate	BC	14	2.19984
I-26	2,6-Diisopropylphenyl isothiocyanate	BC	14	2.28685
I-27	2,6-Diisopropylphenyl isothiocyanate	BC	14	1.55285
I-29	2,6-Diisopropylphenyl isothiocyanate	BC	14	0.961238
I-32	2,6-Diisopropylphenyl isothiocyanate	BC	14	3.50329
I-33	2,6-Diisopropylphenyl isothiocyanate	DeltaBo	14	3.42214
A-03	2-Decendioic acid	DeltaLa	4	0.858985
A-08	2-Decendioic acid	DeltaBo	4	-1.03757
A-23	2-Decendioic acid	MD	4	2.7895
A-26	2-Decendioic acid	DeltaGi	4	-0.378134
A-31	2-Decendioic acid	DeltaBi	4	-0.234661
A-32	2-Decendioic acid	DeltaBi	4	-0.62515
A-33	2-Decendioic acid	DeltaBi	4	0.0241372
A-34	2-Decendioic acid	DeltaBi	4	-0.678266
B-02	2-Decendioic acid	DeltaBi	2	-0.419543
B-10	2-Decendioic acid	DeltaSn	2	-0.655544
B-16	2-Decendioic acid	DeltaLa	2	-0.880956
B-20	2-Decendioic acid	MD	2	0.063071
B-27	2-Decendioic acid	DeltaBo	2	-1.02786
B-31	2-Decendioic acid	DeltaGi	2	-0.825892
C-02	2-Decendioic acid	DeltaGi	14	-0.496079
C-08	2-Decendioic acid	DeltaBo	14	-0.187936
C-12	2-Decendioic acid	MD	14	-0.273405
C-18	2-Decendioic acid	DeltaLa	14	0.384715
C-24	2-Decendioic acid	DeltaBi	14	-0.950367
C-29	2-Decendioic acid	DeltaSn	14	-0.0908638
C-30	2-Decendioic acid	DeltaSn	14	-0.898304
C-35	2-Decendioic acid	BC	14	-0.233762
C-36	2-Decendioic acid	BC	14	-0.0944382
C-37	2-Decendioic acid	BC	14	-0.150001
C-38	2-Decendioic acid	BC	14	-0.625365
C-39	2-Decendioic acid	BC	14	0.0346959
D-01	2-Decendioic acid	BC	9	-0.204015
D-02	2-Decendioic acid	BC	9	-0.115524
D-04	2-Decendioic acid	MD	9	1.08909
D-05	2-Decendioic acid	MD	9	1.77736
D-09	2-Decendioic acid	DeltaBi	9	-0.224629
D-11	2-Decendioic acid	DeltaBi	9	0.084343
D-15	2-Decendioic acid	DeltaBo	9	0.0778112
D-16	2-Decendioic acid	DeltaBo	9	-0.156112
D-20	2-Decendioic acid	DeltaLa	9	2.67513
D-21	2-Decendioic acid	DeltaLa	9	4.21875
D-29	2-Decendioic acid	DeltaGi	9	-0.139568
D-34	2-Decendioic acid	DeltaSn	9	-0.126767
D-35	2-Decendioic acid	DeltaSn	9	2.56304
E-01	2-Decendioic acid	DeltaLa	7	0.970969
E-02	2-Decendioic acid	DeltaLa	7	0.0146452
E-07	2-Decendioic acid	MD	7	-0.371447
E-08	2-Decendioic acid	BC	7	-0.894472
E-09	2-Decendioic acid	DeltaGi	7	-0.394726
E-10	2-Decendioic acid	DeltaGi	7	-0.407823
E-13	2-Decendioic acid	DeltaSn	7	-0.75084
E-14	2-Decendioic acid	DeltaSn	7	-0.661338
F-02	2-Decendioic acid	DeltaGi	8	0.104909
F-06	2-Decendioic acid	DeltaBo	8	-0.305736
F-07	2-Decendioic acid	DeltaBo	8	-0.614572
F-13	2-Decendioic acid	DeltaBi	8	-0.238432
F-14	2-Decendioic acid	DeltaBi	8	-0.954809
F-16	2-Decendioic acid	DeltaSn	8	-0.67025
F-17	2-Decendioic acid	DeltaSn	8	-0.875048
F-21	2-Decendioic acid	MD	8	3.27355
F-24	2-Decendioic acid	MD	8	1.35283
F-27	2-Decendioic acid	BC	8	-0.565379
F-28	2-Decendioic acid	BC	8	-0.614231
F-29	2-Decendioic acid	BC	8	-1.00547
F-30	2-Decendioic acid	BC	8	0.0200646
F-31	2-Decendioic acid	BC	8	0.0983415
F-32	2-Decendioic acid	BC	8	0.185023
F-33	2-Decendioic acid	BC	8	-0.774175
F-34	2-Decendioic acid	DeltaLa	8	-0.772842
F-35	2-Decendioic acid	DeltaLa	8	-0.514125
G-02	2-Decendioic acid	MD	14	2.5914
G-10	2-Decendioic acid	BC	14	-0.731363
G-11	2-Decendioic acid	BC	14	-0.478585
G-12	2-Decendioic acid	BC	14	-0.247715
G-14	2-Decendioic acid	BC	14	-0.9517
G-15	2-Decendioic acid	BC	14	-0.314012
G-16	2-Decendioic acid	BC	14	-0.391564
G-17	2-Decendioic acid	DeltaBi	14	-0.817886
G-18	2-Decendioic acid	DeltaBi	14	0.112956
G-25	2-Decendioic acid	DeltaBo	14	0.0623592
G-27	2-Decendioic acid	DeltaBo	14	0.509127
G-30	2-Decendioic acid	DeltaSn	14	-0.338595
G-31	2-Decendioic acid	DeltaSn	14	-0.566691
G-32	2-Decendioic acid	DeltaGi	14	-0.546795
G-33	2-Decendioic acid	DeltaGi	14	-0.291266
H-06	2-Decendioic acid	DeltaGi	5	0.90826
H-07	2-Decendioic acid	DeltaGi	5	-0.827036
H-11	2-Decendioic acid	BC	5	-1.02612
H-12	2-Decendioic acid	BC	5	0.0732613
H-13	2-Decendioic acid	BC	5	-0.0144789
H-14	2-Decendioic acid	DeltaSn	5	-0.670761
H-15	2-Decendioic acid	DeltaSn	5	-0.431388
H-22	2-Decendioic acid	DeltaBi	5	-0.326398
H-30	2-Decendioic acid	MD	5	1.19366
H-31	2-Decendioic acid	MD	5	-0.698025
H-34	2-Decendioic acid	DeltaBo	5	0.0241752
H-35	2-Decendioic acid	DeltaBo	5	-0.00615131
I-01	2-Decendioic acid	DeltaLa	14	2.69935
I-07	2-Decendioic acid	MD	14	2.79188
I-08	2-Decendioic acid	DeltaSn	14	-0.132529
I-12	2-Decendioic acid	DeltaGi	14	-0.0326966
I-13	2-Decendioic acid	DeltaBi	14	0.180731
I-21	2-Decendioic acid	BC	14	0.230262
I-22	2-Decendioic acid	BC	14	-0.0186217
I-23	2-Decendioic acid	BC	14	-0.370249
I-24	2-Decendioic acid	BC	14	-0.279733
I-25	2-Decendioic acid	BC	14	-0.0283573
I-26	2-Decendioic acid	BC	14	-0.0272616
I-27	2-Decendioic acid	BC	14	-0.742881
I-29	2-Decendioic acid	BC	14	-0.177756
I-32	2-Decendioic acid	BC	14	0.387828
I-33	2-Decendioic acid	DeltaBo	14	0.176849
A-03	2-Deoxy-arabino-hexonic acid, 1,4-lactone	DeltaLa	4	-1.11234
A-08	2-Deoxy-arabino-hexonic acid, 1,4-lactone	DeltaBo	4	-0.850841
A-23	2-Deoxy-arabino-hexonic acid, 1,4-lactone	MD	4	0.298111
A-26	2-Deoxy-arabino-hexonic acid, 1,4-lactone	DeltaGi	4	-0.731817
A-31	2-Deoxy-arabino-hexonic acid, 1,4-lactone	DeltaBi	4	-0.839166
A-32	2-Deoxy-arabino-hexonic acid, 1,4-lactone	DeltaBi	4	0.663173
A-33	2-Deoxy-arabino-hexonic acid, 1,4-lactone	DeltaBi	4	1.25207
A-34	2-Deoxy-arabino-hexonic acid, 1,4-lactone	DeltaBi	4	0.77401
B-02	2-Deoxy-arabino-hexonic acid, 1,4-lactone	DeltaBi	2	-0.211307
B-10	2-Deoxy-arabino-hexonic acid, 1,4-lactone	DeltaSn	2	0.656466
B-16	2-Deoxy-arabino-hexonic acid, 1,4-lactone	DeltaLa	2	-1.19917
B-20	2-Deoxy-arabino-hexonic acid, 1,4-lactone	MD	2	-0.43984
B-27	2-Deoxy-arabino-hexonic acid, 1,4-lactone	DeltaBo	2	-0.793894
B-31	2-Deoxy-arabino-hexonic acid, 1,4-lactone	DeltaGi	2	0.632013
C-02	2-Deoxy-arabino-hexonic acid, 1,4-lactone	DeltaGi	14	1.70466
C-08	2-Deoxy-arabino-hexonic acid, 1,4-lactone	DeltaBo	14	0.668826
C-12	2-Deoxy-arabino-hexonic acid, 1,4-lactone	MD	14	-0.26095
C-18	2-Deoxy-arabino-hexonic acid, 1,4-lactone	DeltaLa	14	-1.07382
C-24	2-Deoxy-arabino-hexonic acid, 1,4-lactone	DeltaBi	14	-1.18682
C-29	2-Deoxy-arabino-hexonic acid, 1,4-lactone	DeltaSn	14	1.69839
C-30	2-Deoxy-arabino-hexonic acid, 1,4-lactone	DeltaSn	14	0.308745
C-35	2-Deoxy-arabino-hexonic acid, 1,4-lactone	BC	14	0.572372
C-36	2-Deoxy-arabino-hexonic acid, 1,4-lactone	BC	14	0.756609
C-37	2-Deoxy-arabino-hexonic acid, 1,4-lactone	BC	14	0.440154
C-38	2-Deoxy-arabino-hexonic acid, 1,4-lactone	BC	14	-1.15831
C-39	2-Deoxy-arabino-hexonic acid, 1,4-lactone	BC	14	1.81295
D-01	2-Deoxy-arabino-hexonic acid, 1,4-lactone	BC	9	1.50062
D-02	2-Deoxy-arabino-hexonic acid, 1,4-lactone	BC	9	-0.502169
D-04	2-Deoxy-arabino-hexonic acid, 1,4-lactone	MD	9	1.89929
D-05	2-Deoxy-arabino-hexonic acid, 1,4-lactone	MD	9	1.87695
D-09	2-Deoxy-arabino-hexonic acid, 1,4-lactone	DeltaBi	9	0.00225005
D-11	2-Deoxy-arabino-hexonic acid, 1,4-lactone	DeltaBi	9	1.07893
D-15	2-Deoxy-arabino-hexonic acid, 1,4-lactone	DeltaBo	9	1.6899
D-16	2-Deoxy-arabino-hexonic acid, 1,4-lactone	DeltaBo	9	0.93811
D-20	2-Deoxy-arabino-hexonic acid, 1,4-lactone	DeltaLa	9	0.0125639
D-21	2-Deoxy-arabino-hexonic acid, 1,4-lactone	DeltaLa	9	-0.983667
D-29	2-Deoxy-arabino-hexonic acid, 1,4-lactone	DeltaGi	9	-0.899161
D-34	2-Deoxy-arabino-hexonic acid, 1,4-lactone	DeltaSn	9	1.48943
D-35	2-Deoxy-arabino-hexonic acid, 1,4-lactone	DeltaSn	9	-0.138027
E-01	2-Deoxy-arabino-hexonic acid, 1,4-lactone	DeltaLa	7	-0.982409
E-02	2-Deoxy-arabino-hexonic acid, 1,4-lactone	DeltaLa	7	-0.202081
E-07	2-Deoxy-arabino-hexonic acid, 1,4-lactone	MD	7	-0.657333
E-08	2-Deoxy-arabino-hexonic acid, 1,4-lactone	BC	7	-1.13832
E-09	2-Deoxy-arabino-hexonic acid, 1,4-lactone	DeltaGi	7	-1.07244
E-10	2-Deoxy-arabino-hexonic acid, 1,4-lactone	DeltaGi	7	1.20233
E-13	2-Deoxy-arabino-hexonic acid, 1,4-lactone	DeltaSn	7	0.228937
E-14	2-Deoxy-arabino-hexonic acid, 1,4-lactone	DeltaSn	7	0.187389
F-02	2-Deoxy-arabino-hexonic acid, 1,4-lactone	DeltaGi	8	-1.07266
F-06	2-Deoxy-arabino-hexonic acid, 1,4-lactone	DeltaBo	8	0.109468
F-07	2-Deoxy-arabino-hexonic acid, 1,4-lactone	DeltaBo	8	-0.36182
F-13	2-Deoxy-arabino-hexonic acid, 1,4-lactone	DeltaBi	8	-0.985423
F-14	2-Deoxy-arabino-hexonic acid, 1,4-lactone	DeltaBi	8	-0.717751
F-16	2-Deoxy-arabino-hexonic acid, 1,4-lactone	DeltaSn	8	-0.326679
F-17	2-Deoxy-arabino-hexonic acid, 1,4-lactone	DeltaSn	8	-1.20239
F-21	2-Deoxy-arabino-hexonic acid, 1,4-lactone	MD	8	1.95533
F-24	2-Deoxy-arabino-hexonic acid, 1,4-lactone	MD	8	0.596251
F-27	2-Deoxy-arabino-hexonic acid, 1,4-lactone	BC	8	-0.882327
F-28	2-Deoxy-arabino-hexonic acid, 1,4-lactone	BC	8	-1.07274
F-29	2-Deoxy-arabino-hexonic acid, 1,4-lactone	BC	8	-1.10415
F-30	2-Deoxy-arabino-hexonic acid, 1,4-lactone	BC	8	-1.00497
F-31	2-Deoxy-arabino-hexonic acid, 1,4-lactone	BC	8	2.70743
F-32	2-Deoxy-arabino-hexonic acid, 1,4-lactone	BC	8	2.01196
F-33	2-Deoxy-arabino-hexonic acid, 1,4-lactone	BC	8	-0.726178
F-34	2-Deoxy-arabino-hexonic acid, 1,4-lactone	DeltaLa	8	-1.20401
F-35	2-Deoxy-arabino-hexonic acid, 1,4-lactone	DeltaLa	8	-1.13911
G-02	2-Deoxy-arabino-hexonic acid, 1,4-lactone	MD	14	0.798521
G-10	2-Deoxy-arabino-hexonic acid, 1,4-lactone	BC	14	-0.0803961
G-11	2-Deoxy-arabino-hexonic acid, 1,4-lactone	BC	14	-0.142214
G-12	2-Deoxy-arabino-hexonic acid, 1,4-lactone	BC	14	1.50641
G-14	2-Deoxy-arabino-hexonic acid, 1,4-lactone	BC	14	0.112804
G-15	2-Deoxy-arabino-hexonic acid, 1,4-lactone	BC	14	-0.394266
G-16	2-Deoxy-arabino-hexonic acid, 1,4-lactone	BC	14	-1.08258
G-17	2-Deoxy-arabino-hexonic acid, 1,4-lactone	DeltaBi	14	0.0152414
G-18	2-Deoxy-arabino-hexonic acid, 1,4-lactone	DeltaBi	14	0.160313
G-25	2-Deoxy-arabino-hexonic acid, 1,4-lactone	DeltaBo	14	0.230851
G-27	2-Deoxy-arabino-hexonic acid, 1,4-lactone	DeltaBo	14	1.16816
G-30	2-Deoxy-arabino-hexonic acid, 1,4-lactone	DeltaSn	14	-1.04963
G-31	2-Deoxy-arabino-hexonic acid, 1,4-lactone	DeltaSn	14	0.558745
G-32	2-Deoxy-arabino-hexonic acid, 1,4-lactone	DeltaGi	14	-1.11624
G-33	2-Deoxy-arabino-hexonic acid, 1,4-lactone	DeltaGi	14	-1.0171
H-06	2-Deoxy-arabino-hexonic acid, 1,4-lactone	DeltaGi	5	-0.766821
H-07	2-Deoxy-arabino-hexonic acid, 1,4-lactone	DeltaGi	5	-0.798274
H-11	2-Deoxy-arabino-hexonic acid, 1,4-lactone	BC	5	-1.07519
H-12	2-Deoxy-arabino-hexonic acid, 1,4-lactone	BC	5	-0.748127
H-13	2-Deoxy-arabino-hexonic acid, 1,4-lactone	BC	5	-0.70383
H-14	2-Deoxy-arabino-hexonic acid, 1,4-lactone	DeltaSn	5	-1.15189
H-15	2-Deoxy-arabino-hexonic acid, 1,4-lactone	DeltaSn	5	-0.992638
H-22	2-Deoxy-arabino-hexonic acid, 1,4-lactone	DeltaBi	5	-1.04175
H-30	2-Deoxy-arabino-hexonic acid, 1,4-lactone	MD	5	0.16109
H-31	2-Deoxy-arabino-hexonic acid, 1,4-lactone	MD	5	-1.09109
H-34	2-Deoxy-arabino-hexonic acid, 1,4-lactone	DeltaBo	5	0.973201
H-35	2-Deoxy-arabino-hexonic acid, 1,4-lactone	DeltaBo	5	1.18701
I-01	2-Deoxy-arabino-hexonic acid, 1,4-lactone	DeltaLa	14	-0.883889
I-07	2-Deoxy-arabino-hexonic acid, 1,4-lactone	MD	14	1.62708
I-08	2-Deoxy-arabino-hexonic acid, 1,4-lactone	DeltaSn	14	-0.0454334
I-12	2-Deoxy-arabino-hexonic acid, 1,4-lactone	DeltaGi	14	0.838105
I-13	2-Deoxy-arabino-hexonic acid, 1,4-lactone	DeltaBi	14	0.268283
I-21	2-Deoxy-arabino-hexonic acid, 1,4-lactone	BC	14	1.14064
I-22	2-Deoxy-arabino-hexonic acid, 1,4-lactone	BC	14	0.380962
I-23	2-Deoxy-arabino-hexonic acid, 1,4-lactone	BC	14	-0.365438
I-24	2-Deoxy-arabino-hexonic acid, 1,4-lactone	BC	14	-0.955537
I-25	2-Deoxy-arabino-hexonic acid, 1,4-lactone	BC	14	-0.877172
I-26	2-Deoxy-arabino-hexonic acid, 1,4-lactone	BC	14	-0.44923
I-27	2-Deoxy-arabino-hexonic acid, 1,4-lactone	BC	14	0.906407
I-29	2-Deoxy-arabino-hexonic acid, 1,4-lactone	BC	14	-0.752963
I-32	2-Deoxy-arabino-hexonic acid, 1,4-lactone	BC	14	0.980585
I-33	2-Deoxy-arabino-hexonic acid, 1,4-lactone	DeltaBo	14	1.07569
A-03	2-Deoxyinosine	DeltaLa	4	-0.379071
A-08	2-Deoxyinosine	DeltaBo	4	2.27983
A-23	2-Deoxyinosine	MD	4	1.03051
A-26	2-Deoxyinosine	DeltaGi	4	-0.378695
A-31	2-Deoxyinosine	DeltaBi	4	-0.433878
A-32	2-Deoxyinosine	DeltaBi	4	-0.332265
A-33	2-Deoxyinosine	DeltaBi	4	-0.120727
A-34	2-Deoxyinosine	DeltaBi	4	-0.480187
B-02	2-Deoxyinosine	DeltaBi	2	-0.43352
B-10	2-Deoxyinosine	DeltaSn	2	-0.427913
B-16	2-Deoxyinosine	DeltaLa	2	-0.381311
B-20	2-Deoxyinosine	MD	2	1.8025
B-27	2-Deoxyinosine	DeltaBo	2	-0.185265
B-31	2-Deoxyinosine	DeltaGi	2	-0.228303
C-02	2-Deoxyinosine	DeltaGi	14	-0.140471
C-08	2-Deoxyinosine	DeltaBo	14	-0.306565
C-12	2-Deoxyinosine	MD	14	0.505696
C-18	2-Deoxyinosine	DeltaLa	14	-0.212944
C-24	2-Deoxyinosine	DeltaBi	14	-0.523192
C-29	2-Deoxyinosine	DeltaSn	14	-0.446914
C-30	2-Deoxyinosine	DeltaSn	14	-0.431884
C-35	2-Deoxyinosine	BC	14	-0.445326
C-36	2-Deoxyinosine	BC	14	-0.443181
C-37	2-Deoxyinosine	BC	14	-0.383541
C-38	2-Deoxyinosine	BC	14	-0.494176
C-39	2-Deoxyinosine	BC	14	-0.401354
D-01	2-Deoxyinosine	BC	9	-0.281342
D-02	2-Deoxyinosine	BC	9	-0.226654
D-04	2-Deoxyinosine	MD	9	3.96296
D-05	2-Deoxyinosine	MD	9	4.51579
D-09	2-Deoxyinosine	DeltaBi	9	-0.339807
D-11	2-Deoxyinosine	DeltaBi	9	0.703969
D-15	2-Deoxyinosine	DeltaBo	9	0.0216371
D-16	2-Deoxyinosine	DeltaBo	9	0.714227
D-20	2-Deoxyinosine	DeltaLa	9	-0.357102
D-21	2-Deoxyinosine	DeltaLa	9	-0.459988
D-29	2-Deoxyinosine	DeltaGi	9	-0.327715
D-34	2-Deoxyinosine	DeltaSn	9	-0.00746553
D-35	2-Deoxyinosine	DeltaSn	9	-0.36135
E-01	2-Deoxyinosine	DeltaLa	7	-0.39781
E-02	2-Deoxyinosine	DeltaLa	7	-0.404118
E-07	2-Deoxyinosine	MD	7	-0.0498513
E-08	2-Deoxyinosine	BC	7	-0.439668
E-09	2-Deoxyinosine	DeltaGi	7	-0.407558
E-10	2-Deoxyinosine	DeltaGi	7	0.278118
E-13	2-Deoxyinosine	DeltaSn	7	-0.312001
E-14	2-Deoxyinosine	DeltaSn	7	-0.373627
F-02	2-Deoxyinosine	DeltaGi	8	-0.4305
F-06	2-Deoxyinosine	DeltaBo	8	-0.48941
F-07	2-Deoxyinosine	DeltaBo	8	0.787382
F-13	2-Deoxyinosine	DeltaBi	8	-0.406508
F-14	2-Deoxyinosine	DeltaBi	8	-0.455635
F-16	2-Deoxyinosine	DeltaSn	8	-0.404637
F-17	2-Deoxyinosine	DeltaSn	8	-0.537957
F-21	2-Deoxyinosine	MD	8	2.57308
F-24	2-Deoxyinosine	MD	8	2.0648
F-27	2-Deoxyinosine	BC	8	-0.409255
F-28	2-Deoxyinosine	BC	8	-0.382428
F-29	2-Deoxyinosine	BC	8	-0.506438
F-30	2-Deoxyinosine	BC	8	-0.359881
F-31	2-Deoxyinosine	BC	8	-0.297578
F-32	2-Deoxyinosine	BC	8	-0.357671
F-33	2-Deoxyinosine	BC	8	-0.37435
F-34	2-Deoxyinosine	DeltaLa	8	-0.471911
F-35	2-Deoxyinosine	DeltaLa	8	-0.436097
G-02	2-Deoxyinosine	MD	14	3.95377
G-10	2-Deoxyinosine	BC	14	-0.381298
G-11	2-Deoxyinosine	BC	14	-0.346323
G-12	2-Deoxyinosine	BC	14	-0.299221
G-14	2-Deoxyinosine	BC	14	-0.447725
G-15	2-Deoxyinosine	BC	14	-0.43623
G-16	2-Deoxyinosine	BC	14	-0.414573
G-17	2-Deoxyinosine	DeltaBi	14	-0.371561
G-18	2-Deoxyinosine	DeltaBi	14	-0.32616
G-25	2-Deoxyinosine	DeltaBo	14	-0.18071
G-27	2-Deoxyinosine	DeltaBo	14	0.672874
G-30	2-Deoxyinosine	DeltaSn	14	-0.402176
G-31	2-Deoxyinosine	DeltaSn	14	-0.399648
G-32	2-Deoxyinosine	DeltaGi	14	-0.475621
G-33	2-Deoxyinosine	DeltaGi	14	-0.425846
H-06	2-Deoxyinosine	DeltaGi	5	-0.465658
H-07	2-Deoxyinosine	DeltaGi	5	-0.385606
H-11	2-Deoxyinosine	BC	5	-0.343334
H-12	2-Deoxyinosine	BC	5	-0.476678
H-13	2-Deoxyinosine	BC	5	-0.308837
H-14	2-Deoxyinosine	DeltaSn	5	-0.465125
H-15	2-Deoxyinosine	DeltaSn	5	-0.415298
H-22	2-Deoxyinosine	DeltaBi	5	-0.348243
H-30	2-Deoxyinosine	MD	5	2.40559
H-31	2-Deoxyinosine	MD	5	-0.320834
H-34	2-Deoxyinosine	DeltaBo	5	0.631863
H-35	2-Deoxyinosine	DeltaBo	5	0.0722044
I-01	2-Deoxyinosine	DeltaLa	14	-0.412397
I-07	2-Deoxyinosine	MD	14	3.52659
I-08	2-Deoxyinosine	DeltaSn	14	-0.338589
I-12	2-Deoxyinosine	DeltaGi	14	-0.384258
I-13	2-Deoxyinosine	DeltaBi	14	-0.384002
I-21	2-Deoxyinosine	BC	14	-0.250379
I-22	2-Deoxyinosine	BC	14	-0.293881
I-23	2-Deoxyinosine	BC	14	-0.384291
I-24	2-Deoxyinosine	BC	14	-0.441463
I-25	2-Deoxyinosine	BC	14	-0.422519
I-26	2-Deoxyinosine	BC	14	-0.379716
I-27	2-Deoxyinosine	BC	14	-0.363561
I-29	2-Deoxyinosine	BC	14	-0.380902
I-32	2-Deoxyinosine	BC	14	-0.334106
I-33	2-Deoxyinosine	DeltaBo	14	-0.219622
A-03	2-Hydroxyglutaric acid	DeltaLa	4	-1.05547
A-08	2-Hydroxyglutaric acid	DeltaBo	4	-0.825435
A-23	2-Hydroxyglutaric acid	MD	4	-1.38678
A-26	2-Hydroxyglutaric acid	DeltaGi	4	0.629376
A-31	2-Hydroxyglutaric acid	DeltaBi	4	0.485482
A-32	2-Hydroxyglutaric acid	DeltaBi	4	0.827632
A-33	2-Hydroxyglutaric acid	DeltaBi	4	1.03437
A-34	2-Hydroxyglutaric acid	DeltaBi	4	0.906319
B-02	2-Hydroxyglutaric acid	DeltaBi	2	-0.317933
B-10	2-Hydroxyglutaric acid	DeltaSn	2	-0.293462
B-16	2-Hydroxyglutaric acid	DeltaLa	2	-1.38682
B-20	2-Hydroxyglutaric acid	MD	2	-1.4318
B-27	2-Hydroxyglutaric acid	DeltaBo	2	-0.606789
B-31	2-Hydroxyglutaric acid	DeltaGi	2	-0.252037
C-02	2-Hydroxyglutaric acid	DeltaGi	14	0.107284
C-08	2-Hydroxyglutaric acid	DeltaBo	14	0.538337
C-12	2-Hydroxyglutaric acid	MD	14	-1.41872
C-18	2-Hydroxyglutaric acid	DeltaLa	14	-0.777477
C-24	2-Hydroxyglutaric acid	DeltaBi	14	-1.31698
C-29	2-Hydroxyglutaric acid	DeltaSn	14	0.115963
C-30	2-Hydroxyglutaric acid	DeltaSn	14	-0.640323
C-35	2-Hydroxyglutaric acid	BC	14	-0.615805
C-36	2-Hydroxyglutaric acid	BC	14	0.32828
C-37	2-Hydroxyglutaric acid	BC	14	-0.385006
C-38	2-Hydroxyglutaric acid	BC	14	-0.825798
C-39	2-Hydroxyglutaric acid	BC	14	0.514752
D-01	2-Hydroxyglutaric acid	BC	9	0.379234
D-02	2-Hydroxyglutaric acid	BC	9	0.635333
D-04	2-Hydroxyglutaric acid	MD	9	-1.28969
D-05	2-Hydroxyglutaric acid	MD	9	-1.27282
D-09	2-Hydroxyglutaric acid	DeltaBi	9	-0.540454
D-11	2-Hydroxyglutaric acid	DeltaBi	9	1.30765
D-15	2-Hydroxyglutaric acid	DeltaBo	9	0.0762719
D-16	2-Hydroxyglutaric acid	DeltaBo	9	-0.176353
D-20	2-Hydroxyglutaric acid	DeltaLa	9	0.155808
D-21	2-Hydroxyglutaric acid	DeltaLa	9	-0.706117
D-29	2-Hydroxyglutaric acid	DeltaGi	9	0.490533
D-34	2-Hydroxyglutaric acid	DeltaSn	9	0.588839
D-35	2-Hydroxyglutaric acid	DeltaSn	9	0.895108
E-01	2-Hydroxyglutaric acid	DeltaLa	7	0.0725818
E-02	2-Hydroxyglutaric acid	DeltaLa	7	-0.497628
E-07	2-Hydroxyglutaric acid	MD	7	-1.43597
E-08	2-Hydroxyglutaric acid	BC	7	-0.692065
E-09	2-Hydroxyglutaric acid	DeltaGi	7	-0.6097
E-10	2-Hydroxyglutaric acid	DeltaGi	7	-0.341478
E-13	2-Hydroxyglutaric acid	DeltaSn	7	-0.712842
E-14	2-Hydroxyglutaric acid	DeltaSn	7	-0.689971
F-02	2-Hydroxyglutaric acid	DeltaGi	8	-0.599894
F-06	2-Hydroxyglutaric acid	DeltaBo	8	-0.602159
F-07	2-Hydroxyglutaric acid	DeltaBo	8	-1.04128
F-13	2-Hydroxyglutaric acid	DeltaBi	8	1.07149
F-14	2-Hydroxyglutaric acid	DeltaBi	8	-1.03043
F-16	2-Hydroxyglutaric acid	DeltaSn	8	-0.741756
F-17	2-Hydroxyglutaric acid	DeltaSn	8	-1.35867
F-21	2-Hydroxyglutaric acid	MD	8	-1.37182
F-24	2-Hydroxyglutaric acid	MD	8	-1.39562
F-27	2-Hydroxyglutaric acid	BC	8	0.688701
F-28	2-Hydroxyglutaric acid	BC	8	-0.529948
F-29	2-Hydroxyglutaric acid	BC	8	-0.93322
F-30	2-Hydroxyglutaric acid	BC	8	2.38687
F-31	2-Hydroxyglutaric acid	BC	8	1.59628
F-32	2-Hydroxyglutaric acid	BC	8	0.68185
F-33	2-Hydroxyglutaric acid	BC	8	-0.01442
F-34	2-Hydroxyglutaric acid	DeltaLa	8	-1.0606
F-35	2-Hydroxyglutaric acid	DeltaLa	8	-1.33223
G-02	2-Hydroxyglutaric acid	MD	14	-1.35276
G-10	2-Hydroxyglutaric acid	BC	14	-0.802187
G-11	2-Hydroxyglutaric acid	BC	14	0.981159
G-12	2-Hydroxyglutaric acid	BC	14	1.33637
G-14	2-Hydroxyglutaric acid	BC	14	0.782035
G-15	2-Hydroxyglutaric acid	BC	14	0.123986
G-16	2-Hydroxyglutaric acid	BC	14	0.736693
G-17	2-Hydroxyglutaric acid	DeltaBi	14	0.576093
G-18	2-Hydroxyglutaric acid	DeltaBi	14	-0.0927805
G-25	2-Hydroxyglutaric acid	DeltaBo	14	0.965118
G-27	2-Hydroxyglutaric acid	DeltaBo	14	2.39421
G-30	2-Hydroxyglutaric acid	DeltaSn	14	0.297247
G-31	2-Hydroxyglutaric acid	DeltaSn	14	-0.191902
G-32	2-Hydroxyglutaric acid	DeltaGi	14	-0.0449857
G-33	2-Hydroxyglutaric acid	DeltaGi	14	0.099477
H-06	2-Hydroxyglutaric acid	DeltaGi	5	-0.161008
H-07	2-Hydroxyglutaric acid	DeltaGi	5	-0.528573
H-11	2-Hydroxyglutaric acid	BC	5	-0.624195
H-12	2-Hydroxyglutaric acid	BC	5	-0.319988
H-13	2-Hydroxyglutaric acid	BC	5	0.207104
H-14	2-Hydroxyglutaric acid	DeltaSn	5	-0.544434
H-15	2-Hydroxyglutaric acid	DeltaSn	5	0.982702
H-22	2-Hydroxyglutaric acid	DeltaBi	5	0.258154
H-30	2-Hydroxyglutaric acid	MD	5	-1.40681
H-31	2-Hydroxyglutaric acid	MD	5	-1.43317
H-34	2-Hydroxyglutaric acid	DeltaBo	5	0.284962
H-35	2-Hydroxyglutaric acid	DeltaBo	5	0.0892984
I-01	2-Hydroxyglutaric acid	DeltaLa	14	0.26572
I-07	2-Hydroxyglutaric acid	MD	14	-1.32482
I-08	2-Hydroxyglutaric acid	DeltaSn	14	1.85667
I-12	2-Hydroxyglutaric acid	DeltaGi	14	0.750376
I-13	2-Hydroxyglutaric acid	DeltaBi	14	1.09608
I-21	2-Hydroxyglutaric acid	BC	14	0.329081
I-22	2-Hydroxyglutaric acid	BC	14	1.32021
I-23	2-Hydroxyglutaric acid	BC	14	-0.692354
I-24	2-Hydroxyglutaric acid	BC	14	2.9384
I-25	2-Hydroxyglutaric acid	BC	14	1.76788
I-26	2-Hydroxyglutaric acid	BC	14	1.92757
I-27	2-Hydroxyglutaric acid	BC	14	0.673302
I-29	2-Hydroxyglutaric acid	BC	14	1.07947
I-32	2-Hydroxyglutaric acid	BC	14	1.36081
I-33	2-Hydroxyglutaric acid	DeltaBo	14	2.03921
A-03	2-Hydroxyisocaproic acid	DeltaLa	4	-0.448748
A-08	2-Hydroxyisocaproic acid	DeltaBo	4	-0.699235
A-23	2-Hydroxyisocaproic acid	MD	4	-0.217788
A-26	2-Hydroxyisocaproic acid	DeltaGi	4	0.67836
A-31	2-Hydroxyisocaproic acid	DeltaBi	4	1.3145
A-32	2-Hydroxyisocaproic acid	DeltaBi	4	0.55058
A-33	2-Hydroxyisocaproic acid	DeltaBi	4	2.89417
A-34	2-Hydroxyisocaproic acid	DeltaBi	4	-0.148158
B-02	2-Hydroxyisocaproic acid	DeltaBi	2	-0.294434
B-10	2-Hydroxyisocaproic acid	DeltaSn	2	1.30839
B-16	2-Hydroxyisocaproic acid	DeltaLa	2	-0.700859
B-20	2-Hydroxyisocaproic acid	MD	2	-0.651705
B-27	2-Hydroxyisocaproic acid	DeltaBo	2	-0.669826
B-31	2-Hydroxyisocaproic acid	DeltaGi	2	-0.237936
C-02	2-Hydroxyisocaproic acid	DeltaGi	14	0.508846
C-08	2-Hydroxyisocaproic acid	DeltaBo	14	0.444362
C-12	2-Hydroxyisocaproic acid	MD	14	-0.687957
C-18	2-Hydroxyisocaproic acid	DeltaLa	14	-0.699
C-24	2-Hydroxyisocaproic acid	DeltaBi	14	-0.695558
C-29	2-Hydroxyisocaproic acid	DeltaSn	14	0.290075
C-30	2-Hydroxyisocaproic acid	DeltaSn	14	-0.0417146
C-35	2-Hydroxyisocaproic acid	BC	14	0.890711
C-36	2-Hydroxyisocaproic acid	BC	14	0.223648
C-37	2-Hydroxyisocaproic acid	BC	14	-0.678192
C-38	2-Hydroxyisocaproic acid	BC	14	-0.690917
C-39	2-Hydroxyisocaproic acid	BC	14	1.21673
D-01	2-Hydroxyisocaproic acid	BC	9	-0.10036
D-02	2-Hydroxyisocaproic acid	BC	9	-0.585048
D-04	2-Hydroxyisocaproic acid	MD	9	-0.350431
D-05	2-Hydroxyisocaproic acid	MD	9	1.09556
D-09	2-Hydroxyisocaproic acid	DeltaBi	9	-0.676306
D-11	2-Hydroxyisocaproic acid	DeltaBi	9	0.632789
D-15	2-Hydroxyisocaproic acid	DeltaBo	9	0.647954
D-16	2-Hydroxyisocaproic acid	DeltaBo	9	-0.341507
D-20	2-Hydroxyisocaproic acid	DeltaLa	9	-0.65082
D-21	2-Hydroxyisocaproic acid	DeltaLa	9	-0.686477
D-29	2-Hydroxyisocaproic acid	DeltaGi	9	1.08751
D-34	2-Hydroxyisocaproic acid	DeltaSn	9	2.75699
D-35	2-Hydroxyisocaproic acid	DeltaSn	9	1.77025
E-01	2-Hydroxyisocaproic acid	DeltaLa	7	-0.68896
E-02	2-Hydroxyisocaproic acid	DeltaLa	7	-0.696954
E-07	2-Hydroxyisocaproic acid	MD	7	-0.680315
E-08	2-Hydroxyisocaproic acid	BC	7	-0.680734
E-09	2-Hydroxyisocaproic acid	DeltaGi	7	-0.701181
E-10	2-Hydroxyisocaproic acid	DeltaGi	7	0.200207
E-13	2-Hydroxyisocaproic acid	DeltaSn	7	-0.680378
E-14	2-Hydroxyisocaproic acid	DeltaSn	7	-0.675157
F-02	2-Hydroxyisocaproic acid	DeltaGi	8	-0.216833
F-06	2-Hydroxyisocaproic acid	DeltaBo	8	-0.325162
F-07	2-Hydroxyisocaproic acid	DeltaBo	8	-0.678153
F-13	2-Hydroxyisocaproic acid	DeltaBi	8	-0.471274
F-14	2-Hydroxyisocaproic acid	DeltaBi	8	-0.691997
F-16	2-Hydroxyisocaproic acid	DeltaSn	8	0.578074
F-17	2-Hydroxyisocaproic acid	DeltaSn	8	-0.703001
F-21	2-Hydroxyisocaproic acid	MD	8	-0.361523
F-24	2-Hydroxyisocaproic acid	MD	8	-0.396753
F-27	2-Hydroxyisocaproic acid	BC	8	0.732429
F-28	2-Hydroxyisocaproic acid	BC	8	-0.305564
F-29	2-Hydroxyisocaproic acid	BC	8	-0.697897
F-30	2-Hydroxyisocaproic acid	BC	8	-0.494833
F-31	2-Hydroxyisocaproic acid	BC	8	4.12791
F-32	2-Hydroxyisocaproic acid	BC	8	4.60056
F-33	2-Hydroxyisocaproic acid	BC	8	-0.58763
F-34	2-Hydroxyisocaproic acid	DeltaLa	8	-0.699629
F-35	2-Hydroxyisocaproic acid	DeltaLa	8	-0.694673
G-02	2-Hydroxyisocaproic acid	MD	14	-0.255554
G-10	2-Hydroxyisocaproic acid	BC	14	-0.623797
G-11	2-Hydroxyisocaproic acid	BC	14	0.779238
G-12	2-Hydroxyisocaproic acid	BC	14	0.67052
G-14	2-Hydroxyisocaproic acid	BC	14	-0.644624
G-15	2-Hydroxyisocaproic acid	BC	14	0.220671
G-16	2-Hydroxyisocaproic acid	BC	14	-0.671617
G-17	2-Hydroxyisocaproic acid	DeltaBi	14	-0.509703
G-18	2-Hydroxyisocaproic acid	DeltaBi	14	-0.315372
G-25	2-Hydroxyisocaproic acid	DeltaBo	14	-0.569552
G-27	2-Hydroxyisocaproic acid	DeltaBo	14	0.470894
G-30	2-Hydroxyisocaproic acid	DeltaSn	14	-0.646526
G-31	2-Hydroxyisocaproic acid	DeltaSn	14	-0.399029
G-32	2-Hydroxyisocaproic acid	DeltaGi	14	-0.676569
G-33	2-Hydroxyisocaproic acid	DeltaGi	14	-0.247303
H-06	2-Hydroxyisocaproic acid	DeltaGi	5	-0.700452
H-07	2-Hydroxyisocaproic acid	DeltaGi	5	-0.683571
H-11	2-Hydroxyisocaproic acid	BC	5	-0.686246
H-12	2-Hydroxyisocaproic acid	BC	5	-0.69043
H-13	2-Hydroxyisocaproic acid	BC	5	-0.689938
H-14	2-Hydroxyisocaproic acid	DeltaSn	5	-0.668059
H-15	2-Hydroxyisocaproic acid	DeltaSn	5	-0.537002
H-22	2-Hydroxyisocaproic acid	DeltaBi	5	-0.308436
H-30	2-Hydroxyisocaproic acid	MD	5	-0.660607
H-31	2-Hydroxyisocaproic acid	MD	5	-0.69973
H-34	2-Hydroxyisocaproic acid	DeltaBo	5	-0.350112
H-35	2-Hydroxyisocaproic acid	DeltaBo	5	-0.674021
I-01	2-Hydroxyisocaproic acid	DeltaLa	14	-0.271178
I-07	2-Hydroxyisocaproic acid	MD	14	-0.521378
I-08	2-Hydroxyisocaproic acid	DeltaSn	14	-0.0674101
I-12	2-Hydroxyisocaproic acid	DeltaGi	14	0.0984342
I-13	2-Hydroxyisocaproic acid	DeltaBi	14	0.375548
I-21	2-Hydroxyisocaproic acid	BC	14	1.78843
I-22	2-Hydroxyisocaproic acid	BC	14	2.48955
I-23	2-Hydroxyisocaproic acid	BC	14	-0.496382
I-24	2-Hydroxyisocaproic acid	BC	14	-0.529905
I-25	2-Hydroxyisocaproic acid	BC	14	0.542569
I-26	2-Hydroxyisocaproic acid	BC	14	-0.0284394
I-27	2-Hydroxyisocaproic acid	BC	14	1.45049
I-29	2-Hydroxyisocaproic acid	BC	14	-0.00408655
I-32	2-Hydroxyisocaproic acid	BC	14	1.04018
I-33	2-Hydroxyisocaproic acid	DeltaBo	14	-0.568545
A-03	2-Ketobutyric acid	DeltaLa	4	-0.539376
A-08	2-Ketobutyric acid	DeltaBo	4	-1.11517
A-23	2-Ketobutyric acid	MD	4	-0.162066
A-26	2-Ketobutyric acid	DeltaGi	4	-0.183758
A-31	2-Ketobutyric acid	DeltaBi	4	0.133084
A-32	2-Ketobutyric acid	DeltaBi	4	0.558431
A-33	2-Ketobutyric acid	DeltaBi	4	0.235197
A-34	2-Ketobutyric acid	DeltaBi	4	0.0563338
B-02	2-Ketobutyric acid	DeltaBi	2	-0.244108
B-10	2-Ketobutyric acid	DeltaSn	2	0.0649925
B-16	2-Ketobutyric acid	DeltaLa	2	-1.41233
B-20	2-Ketobutyric acid	MD	2	-0.410279
B-27	2-Ketobutyric acid	DeltaBo	2	-0.895192
B-31	2-Ketobutyric acid	DeltaGi	2	-0.345517
C-02	2-Ketobutyric acid	DeltaGi	14	0.616259
C-08	2-Ketobutyric acid	DeltaBo	14	-0.137219
C-12	2-Ketobutyric acid	MD	14	-1.02908
C-18	2-Ketobutyric acid	DeltaLa	14	1.94409
C-24	2-Ketobutyric acid	DeltaBi	14	-1.6901
C-29	2-Ketobutyric acid	DeltaSn	14	0.483255
C-30	2-Ketobutyric acid	DeltaSn	14	-0.738071
C-35	2-Ketobutyric acid	BC	14	0.324564
C-36	2-Ketobutyric acid	BC	14	0.495631
C-37	2-Ketobutyric acid	BC	14	-0.59243
C-38	2-Ketobutyric acid	BC	14	-1.00714
C-39	2-Ketobutyric acid	BC	14	3.09365
D-01	2-Ketobutyric acid	BC	9	0.559667
D-02	2-Ketobutyric acid	BC	9	0.0878145
D-04	2-Ketobutyric acid	MD	9	-0.143085
D-05	2-Ketobutyric acid	MD	9	-0.330993
D-09	2-Ketobutyric acid	DeltaBi	9	-0.520579
D-11	2-Ketobutyric acid	DeltaBi	9	0.00998399
D-15	2-Ketobutyric acid	DeltaBo	9	1.97628
D-16	2-Ketobutyric acid	DeltaBo	9	-0.571058
D-20	2-Ketobutyric acid	DeltaLa	9	0.452145
D-21	2-Ketobutyric acid	DeltaLa	9	1.17631
D-29	2-Ketobutyric acid	DeltaGi	9	0.397177
D-34	2-Ketobutyric acid	DeltaSn	9	0.170315
D-35	2-Ketobutyric acid	DeltaSn	9	1.08822
E-01	2-Ketobutyric acid	DeltaLa	7	1.60226
E-02	2-Ketobutyric acid	DeltaLa	7	-0.563859
E-07	2-Ketobutyric acid	MD	7	-1.24839
E-08	2-Ketobutyric acid	BC	7	-0.570119
E-09	2-Ketobutyric acid	DeltaGi	7	0.520978
E-10	2-Ketobutyric acid	DeltaGi	7	0.152894
E-13	2-Ketobutyric acid	DeltaSn	7	-1.19463
E-14	2-Ketobutyric acid	DeltaSn	7	-1.34339
F-02	2-Ketobutyric acid	DeltaGi	8	-0.10206
F-06	2-Ketobutyric acid	DeltaBo	8	-0.638217
F-07	2-Ketobutyric acid	DeltaBo	8	-1.04429
F-13	2-Ketobutyric acid	DeltaBi	8	0.0285061
F-14	2-Ketobutyric acid	DeltaBi	8	-1.25587
F-16	2-Ketobutyric acid	DeltaSn	8	-0.228275
F-17	2-Ketobutyric acid	DeltaSn	8	-1.55832
F-21	2-Ketobutyric acid	MD	8	0.93245
F-24	2-Ketobutyric acid	MD	8	-0.46605
F-27	2-Ketobutyric acid	BC	8	-0.156619
F-28	2-Ketobutyric acid	BC	8	-0.0613746
F-29	2-Ketobutyric acid	BC	8	-1.71827
F-30	2-Ketobutyric acid	BC	8	0.201587
F-31	2-Ketobutyric acid	BC	8	1.7551
F-32	2-Ketobutyric acid	BC	8	2.00528
F-33	2-Ketobutyric acid	BC	8	-0.733593
F-34	2-Ketobutyric acid	DeltaLa	8	-1.4667
F-35	2-Ketobutyric acid	DeltaLa	8	-1.35435
G-02	2-Ketobutyric acid	MD	14	0.401102
G-10	2-Ketobutyric acid	BC	14	-0.388069
G-11	2-Ketobutyric acid	BC	14	0.443387
G-12	2-Ketobutyric acid	BC	14	4.10466
G-14	2-Ketobutyric acid	BC	14	-0.496677
G-15	2-Ketobutyric acid	BC	14	-0.252736
G-16	2-Ketobutyric acid	BC	14	2.64987
G-17	2-Ketobutyric acid	DeltaBi	14	-0.345635
G-18	2-Ketobutyric acid	DeltaBi	14	0.510358
G-25	2-Ketobutyric acid	DeltaBo	14	-0.195656
G-27	2-Ketobutyric acid	DeltaBo	14	0.546556
G-30	2-Ketobutyric acid	DeltaSn	14	0.360783
G-31	2-Ketobutyric acid	DeltaSn	14	-0.156519
G-32	2-Ketobutyric acid	DeltaGi	14	-0.596684
G-33	2-Ketobutyric acid	DeltaGi	14	-0.165729
H-06	2-Ketobutyric acid	DeltaGi	5	-0.595057
H-07	2-Ketobutyric acid	DeltaGi	5	-0.905134
H-11	2-Ketobutyric acid	BC	5	-1.28587
H-12	2-Ketobutyric acid	BC	5	-1.00493
H-13	2-Ketobutyric acid	BC	5	-0.502337
H-14	2-Ketobutyric acid	DeltaSn	5	-0.793574
H-15	2-Ketobutyric acid	DeltaSn	5	-0.0682652
H-22	2-Ketobutyric acid	DeltaBi	5	0.110755
H-30	2-Ketobutyric acid	MD	5	-0.451352
H-31	2-Ketobutyric acid	MD	5	-1.67035
H-34	2-Ketobutyric acid	DeltaBo	5	-0.308732
H-35	2-Ketobutyric acid	DeltaBo	5	-0.222505
I-01	2-Ketobutyric acid	DeltaLa	14	0.420247
I-07	2-Ketobutyric acid	MD	14	0.673782
I-08	2-Ketobutyric acid	DeltaSn	14	0.518479
I-12	2-Ketobutyric acid	DeltaGi	14	0.500463
I-13	2-Ketobutyric acid	DeltaBi	14	0.339573
I-21	2-Ketobutyric acid	BC	14	0.963037
I-22	2-Ketobutyric acid	BC	14	0.612639
I-23	2-Ketobutyric acid	BC	14	-0.727922
I-24	2-Ketobutyric acid	BC	14	-0.731812
I-25	2-Ketobutyric acid	BC	14	0.225047
I-26	2-Ketobutyric acid	BC	14	1.26604
I-27	2-Ketobutyric acid	BC	14	0.901333
I-29	2-Ketobutyric acid	BC	14	0.519889
I-32	2-Ketobutyric acid	BC	14	1.32649
I-33	2-Ketobutyric acid	DeltaBo	14	1.12051
A-03	2-Ketogluconic acid	DeltaLa	4	2.11869
A-08	2-Ketogluconic acid	DeltaBo	4	-0.987705
A-23	2-Ketogluconic acid	MD	4	3.03841
A-26	2-Ketogluconic acid	DeltaGi	4	1.34064
A-31	2-Ketogluconic acid	DeltaBi	4	1.24479
A-32	2-Ketogluconic acid	DeltaBi	4	1.18745
A-33	2-Ketogluconic acid	DeltaBi	4	1.62235
A-34	2-Ketogluconic acid	DeltaBi	4	0.480584
B-02	2-Ketogluconic acid	DeltaBi	2	0.133569
B-10	2-Ketogluconic acid	DeltaSn	2	0.663069
B-16	2-Ketogluconic acid	DeltaLa	2	-0.942641
B-20	2-Ketogluconic acid	MD	2	0.584453
B-27	2-Ketogluconic acid	DeltaBo	2	-0.861187
B-31	2-Ketogluconic acid	DeltaGi	2	0.652245
C-02	2-Ketogluconic acid	DeltaGi	14	1.76812
C-08	2-Ketogluconic acid	DeltaBo	14	0.397633
C-12	2-Ketogluconic acid	MD	14	0.287303
C-18	2-Ketogluconic acid	DeltaLa	14	1.9005
C-24	2-Ketogluconic acid	DeltaBi	14	-0.914846
C-29	2-Ketogluconic acid	DeltaSn	14	2.52259
C-30	2-Ketogluconic acid	DeltaSn	14	0.291739
C-35	2-Ketogluconic acid	BC	14	0.52754
C-36	2-Ketogluconic acid	BC	14	0.967361
C-37	2-Ketogluconic acid	BC	14	0.0551898
C-38	2-Ketogluconic acid	BC	14	-0.193969
C-39	2-Ketogluconic acid	BC	14	1.41359
D-01	2-Ketogluconic acid	BC	9	1.30232
D-02	2-Ketogluconic acid	BC	9	0.447738
D-04	2-Ketogluconic acid	MD	9	2.30855
D-05	2-Ketogluconic acid	MD	9	3.09154
D-09	2-Ketogluconic acid	DeltaBi	9	0.00777792
D-11	2-Ketogluconic acid	DeltaBi	9	0.667697
D-15	2-Ketogluconic acid	DeltaBo	9	-0.157278
D-16	2-Ketogluconic acid	DeltaBo	9	-0.0456712
D-20	2-Ketogluconic acid	DeltaLa	9	1.60631
D-21	2-Ketogluconic acid	DeltaLa	9	1.43381
D-29	2-Ketogluconic acid	DeltaGi	9	0.265292
D-34	2-Ketogluconic acid	DeltaSn	9	0.663428
D-35	2-Ketogluconic acid	DeltaSn	9	0.704044
E-01	2-Ketogluconic acid	DeltaLa	7	2.36403
E-02	2-Ketogluconic acid	DeltaLa	7	0.716873
E-07	2-Ketogluconic acid	MD	7	-0.494744
E-08	2-Ketogluconic acid	BC	7	-0.910146
E-09	2-Ketogluconic acid	DeltaGi	7	-0.326473
E-10	2-Ketogluconic acid	DeltaGi	7	0.0294664
E-13	2-Ketogluconic acid	DeltaSn	7	0.0187081
E-14	2-Ketogluconic acid	DeltaSn	7	-0.214708
F-02	2-Ketogluconic acid	DeltaGi	8	-0.492389
F-06	2-Ketogluconic acid	DeltaBo	8	-0.653011
F-07	2-Ketogluconic acid	DeltaBo	8	-0.865112
F-13	2-Ketogluconic acid	DeltaBi	8	-0.405017
F-14	2-Ketogluconic acid	DeltaBi	8	-1.05409
F-16	2-Ketogluconic acid	DeltaSn	8	-0.443973
F-17	2-Ketogluconic acid	DeltaSn	8	-1.18461
F-21	2-Ketogluconic acid	MD	8	0.741558
F-24	2-Ketogluconic acid	MD	8	-0.275941
F-27	2-Ketogluconic acid	BC	8	-0.712718
F-28	2-Ketogluconic acid	BC	8	-0.571034
F-29	2-Ketogluconic acid	BC	8	-1.19814
F-30	2-Ketogluconic acid	BC	8	-0.747186
F-31	2-Ketogluconic acid	BC	8	0.0290197
F-32	2-Ketogluconic acid	BC	8	0.235537
F-33	2-Ketogluconic acid	BC	8	-1.07663
F-34	2-Ketogluconic acid	DeltaLa	8	-1.0745
F-35	2-Ketogluconic acid	DeltaLa	8	-1.09549
G-02	2-Ketogluconic acid	MD	14	0.139456
G-10	2-Ketogluconic acid	BC	14	-0.982931
G-11	2-Ketogluconic acid	BC	14	-0.766377
G-12	2-Ketogluconic acid	BC	14	-0.548876
G-14	2-Ketogluconic acid	BC	14	-0.938084
G-15	2-Ketogluconic acid	BC	14	-0.805697
G-16	2-Ketogluconic acid	BC	14	-0.898527
G-17	2-Ketogluconic acid	DeltaBi	14	-0.972955
[truncated: 50,966 more rows]
